# Supplementary material for: Effects of typical and atypical antipsychotic drugs on gene expression profiles in the liver of schizophrenia subjects
Source: BMC Psychiatry. 2009 Sep 16;9:57. doi: 10.1186/1471-244X-9-57 (PMC2749837; doi:10.1186/1471-244X-9-57)
Supplement: Additional file 1 — Typical AP vs. Ctrl. A list of significant genes in the comparison between typical AP group and unaffected control group (FC>1.3 and p < 0.001). [file 1471-244X-9-57-S1.ZIP]

Archive with 1 entries (1 files):
- additional_file1.csv
