# Supplementary material for: Effects of typical and atypical antipsychotic drugs on gene expression profiles in the liver of schizophrenia subjects
Source: BMC Psychiatry. 2009 Sep 16;9:57. doi: 10.1186/1471-244X-9-57 (PMC2749837; doi:10.1186/1471-244X-9-57)
Supplement: Additional file 1 — Typical AP vs. Ctrl. A list of significant genes in the comparison between typical AP group and unaffected control group (FC>1.3 and p < 0.001). [file 1471-244X-9-57-S1.ZIP › additional_file1.csv]

Probe_id	Entrez.Gene	Gene.Symbol	Gene.Title	Fold_change	P-value	Gene.Ontology.Biological.Process	Gene.Ontology.Cellular.Component	Gene.Ontology.Molecular.Function	Pathway
1552482_at	65059	RAPH1	Ras association (RalGDS/AF-6) and pleckstrin homology domains 1	-2.137362411	0.000351614	7165 // signal transduction // inferred from electronic annotation	5856 // cytoskeleton // inferred from electronic annotation	---	---
1553693_s_at	84869	CBR4	carbonyl reductase 4	-1.358985078	0.000994764	8152 // metabolism // inferred from electronic annotation	---	16491 // oxidoreductase activity // inferred from electronic annotation /// 4316 // 3-oxoacyl-[acyl-carrier protein] reductase activity // inferred from electronic annotation	---
1554609_at	374408	MGC12965	similar to Cytochrome c, somatic	-1.330140453	0.00011575	---	---	3677 // DNA binding // inferred from electronic annotation	---
1555167_s_at	10135	PBEF1	pre-B-cell colony enhancing factor 1	3.487260906	0.000147294	7165 // signal transduction // traceable author statement /// 7267 // cell-cell signaling // traceable author statement /// 8284 // positive regulation of cell proliferation // traceable author statement /// 19363 // pyridine nucleotide biosynthesis // inferred from electronic annotation	---	4516 // nicotinate phosphoribosyltransferase activity // inferred from electronic annotation /// 5125 // cytokine activity // traceable author statement /// 16757 // transferase activity, transferring glycosyl groups // inferred from electronic annotation /// 47280 // nicotinamide phosphoribosyltransferase activity // inferred from electronic annotation /// 16740 // transferase activity // inferr…	---
1555500_s_at	56731	SLC2A4RG	SLC2A4 regulator	-1.866530098	0.000810002	6350 // transcription // inferred from electronic annotation /// 6355 // regulation of transcription, DNA-dependent // traceable author statement /// 6355 // regulation of transcription, DNA-dependent // inferred from electronic annotation	5634 // nucleus // non-traceable author statement /// 5634 // nucleus // inferred from electronic annotation	3700 // transcription factor activity // traceable author statement /// 8270 // zinc ion binding // inferred from electronic annotation /// 46872 // metal ion binding // inferred from electronic annotation /// 3676 // nucleic acid binding // inferred from electronic annotation /// 3677 // DNA binding // inferred from electronic annotation	---
1556194_a_at	---	---	CDNA FLJ33585 fis, clone BRAMY2012163	1.855957974	0.000147163	---	---	---	---
1557383_a_at	---	---	CDNA FLJ38112 fis, clone D3OST2002272	-1.828403998	2.96E-05	---	---	---	---
1560662_s_at	339005	WHDC1L1	WAS protein homology region 2 domain containing 1-like 1	1.582107996	0.000379873	---	---	---	---
1566342_at	6648	---	Transcribed locus	2.451176615	1.56E-05	303 // response to superoxide // inferred from sequence or structural similarity /// 303 // response to superoxide // traceable author statement /// 1315 // age-dependent response to reactive oxygen species // inferred from mutant phenotype /// 1315 // age-dependent response to reactive oxygen species // inferred from sequence or structural similarity /// 6357 // regulation of transcription from …	5739 // mitochondrion // traceable author statement /// 5739 // mitochondrion // inferred from electronic annotation	4784 // superoxide dismutase activity // inferred from electronic annotation /// 8383 // manganese superoxide dismutase activity // inferred from direct assay /// 16491 // oxidoreductase activity // inferred from electronic annotation /// 30145 // manganese ion binding // inferred from electronic annotation /// 46872 // metal ion binding // inferred from electronic annotation	Neurodegenerative Disorders // KEGG /// Amyotrophic lateral sclerosis (ALS) // KEGG
1570552_at	619463	C18orf50	chromosome 18 open reading frame 50	1.48731412	0.000360421	---	---	---	---
200680_x_at	3146	HMGB1	high-mobility group box 1	-1.307310714	0.000691491	6268 // DNA unwinding during replication // non-traceable author statement /// 6281 // DNA repair // traceable author statement /// 6288 // base-excision repair, DNA ligation // inferred from direct assay /// 6310 // DNA recombination // traceable author statement /// 6325 // establishment and/or maintenance of chromatin architecture // traceable author statement /// 6355 // regulation of transcr…	785 // chromatin // inferred from electronic annotation /// 793 // condensed chromosome // inferred from direct assay /// 5634 // nucleus // inferred from electronic annotation /// 5634 // nucleus // traceable author statement /// 5694 // chromosome // inferred from electronic annotation	3677 // DNA binding // inferred from electronic annotation /// 8134 // transcription factor binding // traceable author statement /// 8301 // DNA bending activity // traceable author statement /// 5515 // protein binding // inferred from physical interaction /// 3677 // DNA binding // traceable author statement	---
200757_s_at	813	CALU	calumenin	1.362129621	0.000201605	---	5783 // endoplasmic reticulum // traceable author statement /// 5794 // Golgi apparatus // traceable author statement /// 5783 // endoplasmic reticulum // inferred from electronic annotation	5509 // calcium ion binding // inferred from direct assay /// 5509 // calcium ion binding // inferred from electronic annotation /// 5509 // calcium ion binding // traceable author statement	---
200790_at	4953	ODC1	ornithine decarboxylase 1	2.392401787	1.04E-05	6596 // polyamine biosynthesis // non-traceable author statement /// 6596 // polyamine biosynthesis // inferred from electronic annotation	---	4586 // ornithine decarboxylase activity // traceable author statement /// 16829 // lyase activity // inferred from electronic annotation /// 3824 // catalytic activity // inferred from electronic annotation /// 4586 // ornithine decarboxylase activity // inferred from electronic annotation /// 16831 // carboxy-lyase activity // inferred from electronic annotation	Urea cycle and metabolism of amino groups // KEGG /// Arginine and proline metabolism // KEGG
200811_at	1153	CIRBP	cold inducible RNA binding protein	-1.670558061	0.000771431	9409 // response to cold // traceable author statement	5634 // nucleus // inferred from electronic annotation	166 // nucleotide binding // inferred from electronic annotation /// 3676 // nucleic acid binding // inferred from electronic annotation /// 3723 // RNA binding // traceable author statement /// 3723 // RNA binding // inferred from electronic annotation	---
200919_at	1912	PHC2	polyhomeotic homolog 2 (Drosophila)	1.487744716	0.000144987	7275 // development // inferred from electronic annotation	5634 // nucleus // inferred from electronic annotation /// 5634 // nucleus // traceable author statement	3677 // DNA binding // inferred from electronic annotation /// 5515 // protein binding // traceable author statement /// 8270 // zinc ion binding // inferred from electronic annotation /// 46872 // metal ion binding // inferred from electronic annotation	---
200965_s_at	3983	ABLIM1	actin binding LIM protein 1	1.435546453	0.000225476	7010 // cytoskeleton organization and biogenesis // inferred from electronic annotation /// 7601 // visual perception // traceable author statement /// 9887 // organ morphogenesis // traceable author statement	15629 // actin cytoskeleton // traceable author statement /// 5856 // cytoskeleton // inferred from electronic annotation	3779 // actin binding // inferred from electronic annotation /// 3779 // actin binding // traceable author statement /// 5515 // protein binding // inferred from physical interaction /// 8270 // zinc ion binding // inferred from electronic annotation /// 46872 // metal ion binding // inferred from electronic annotation	---
201042_at	7052	TGM2	transglutaminase 2 (C polypeptide, protein-glutamine-gamma-glutamyltransferase)	2.655149544	2.48E-06	7186 // G-protein coupled receptor protein signaling pathway // inferred from sequence or structural similarity /// 18149 // peptide cross-linking // inferred from sequence or structural similarity /// 45785 // positive regulation of cell adhesion // inferred from sequence or structural similarity /// 18149 // peptide cross-linking // inferred from electronic annotation	5578 // extracellular matrix (sensu Metazoa) // inferred from sequence or structural similarity /// 5829 // cytosol // inferred from sequence or structural similarity /// 16020 // membrane // inferred from sequence or structural similarity	3810 // protein-glutamine gamma-glutamyltransferase activity // inferred from sequence or structural similarity /// 5509 // calcium ion binding // inferred from sequence or structural similarity /// 5525 // GTP binding // inferred from sequence or structural similarity /// 8415 // acyltransferase activity // inferred from electronic annotation /// 16740 // transferase activity // inferred from el…	Complement and coagulation cascades // KEGG /// Huntington's disease // KEGG
201061_s_at	2040	STOM	stomatin	1.695176047	0.000114502	---	5856 // cytoskeleton // traceable author statement /// 5887 // integral to plasma membrane // traceable author statement /// 16020 // membrane // inferred from electronic annotation /// 16021 // integral to membrane // inferred from electronic annotation	---	---
201080_at	8396	PIP5K2B	Phosphatidylinositol-4-phosphate 5-kinase, type II, beta	-1.424690681	0.000379119	7166 // cell surface receptor linked signal transduction // traceable author statement	5783 // endoplasmic reticulum // inferred from electronic annotation /// 16020 // membrane // inferred from electronic annotation /// 5737 // cytoplasm // not recorded	5057 // receptor signaling protein activity // traceable author statement /// 16301 // kinase activity // inferred from electronic annotation /// 16308 // 1-phosphatidylinositol-4-phosphate 5-kinase activity // inferred from direct assay /// 16740 // transferase activity // inferred from electronic annotation /// 16308 // 1-phosphatidylinositol-4-phosphate 5-kinase activity // inferred from elect…	Inositol phosphate metabolism // KEGG /// Phosphatidylinositol signaling system // KEGG /// Regulation of actin cytoskeleton // KEGG
201185_at	5654	HTRA1	HtrA serine peptidase 1	1.479011344	0.000814721	1558 // regulation of cell growth // inferred from electronic annotation /// 6508 // proteolysis // inferred from electronic annotation	5615 // extracellular space // traceable author statement /// 5576 // extracellular region // inferred from electronic annotation	4252 // serine-type endopeptidase activity // traceable author statement /// 5520 // insulin-like growth factor binding // inferred from electronic annotation /// 8233 // peptidase activity // inferred from electronic annotation /// 4252 // serine-type endopeptidase activity // inferred from electronic annotation /// 5515 // protein binding // inferred from electronic annotation /// 16787 // hydr…	---
201207_at	7126	TNFAIP1	tumor necrosis factor, alpha-induced protein 1 (endothelial)	1.358533126	0.000267633	6813 // potassium ion transport // inferred from electronic annotation /// 6955 // immune response // inferred from expression pattern /// 9790 // embryonic development // inferred from sequence or structural similarity /// 6260 // DNA replication // inferred from sequence or structural similarity /// 6281 // DNA repair // inferred from sequence or structural similarity /// 6955 // immune respons…	8076 // voltage-gated potassium channel complex // inferred from electronic annotation /// 16020 // membrane // inferred from electronic annotation	5249 // voltage-gated potassium channel activity // inferred from electronic annotation /// 5515 // protein binding // inferred from electronic annotation /// 5515 // protein binding // inferred from sequence or structural similarity	Glycolysis_and_Gluconeogenesis // GenMAPP
201210_at	1654	DDX3X	DEAD (Asp-Glu-Ala-Asp) box polypeptide 3, X-linked	1.528541133	0.000631407	---	5634 // nucleus // inferred from direct assay /// 5737 // cytoplasm // inferred from direct assay /// 5634 // nucleus // inferred from electronic annotation	166 // nucleotide binding // inferred from electronic annotation /// 3677 // DNA binding // inferred from electronic annotation /// 3723 // RNA binding // inferred from electronic annotation /// 4004 // ATP-dependent RNA helicase activity // traceable author statement /// 5524 // ATP binding // inferred from electronic annotation /// 16787 // hydrolase activity // inferred from electronic annotat…	---
201253_s_at	10423	CDIPT	CDP-diacylglycerol--inositol 3-phosphatidyltransferase (phosphatidylinositol synthase)	1.32776145	0.000680284	8654 // phospholipid biosynthesis // inferred from electronic annotation	5783 // endoplasmic reticulum // inferred from electronic annotation /// 16020 // membrane // inferred from electronic annotation /// 16021 // integral to membrane // inferred from electronic annotation	287 // magnesium ion binding // inferred from electronic annotation /// 3881 // CDP-diacylglycerol-inositol 3-phosphatidyltransferase activity // inferred from electronic annotation /// 8526 // phosphatidylinositol transporter activity // traceable author statement /// 16740 // transferase activity // inferred from electronic annotation /// 30145 // manganese ion binding // inferred from electron…	Glycerophospholipid metabolism // KEGG /// Phosphatidylinositol signaling system // KEGG
201275_at	2224	FDPS	farnesyl diphosphate synthase (farnesyl pyrophosphate synthetase, dimethylallyltranstransferase, geranyltranstransferase)	-1.666085246	0.000859279	6695 // cholesterol biosynthesis // traceable author statement /// 8299 // isoprenoid biosynthesis // inferred from electronic annotation /// 6694 // steroid biosynthesis // inferred from electronic annotation /// 6695 // cholesterol biosynthesis // inferred from electronic annotation /// 8610 // lipid biosynthesis // inferred from electronic annotation /// 16126 // sterol biosynthesis // inferre…	---	4337 // geranyltranstransferase activity // inferred from electronic annotation /// 16740 // transferase activity // inferred from electronic annotation	Cholesterol_Biosynthesis // GenMAPP /// Cholesterol_Biosynthesis // GenMAPP /// Biosynthesis of steroids // KEGG /// Terpenoid biosynthesis // KEGG /// Biosynthesis of steroids // KEGG /// Terpenoid biosynthesis // KEGG
201310_s_at	9315	C5orf13	chromosome 5 open reading frame 13	-1.905028857	1.98E-05	---	---	---	---
201328_at	2114	ETS2	v-ets erythroblastosis virus E26 oncogene homolog 2 (avian)	1.939172439	0.000170716	1501 // skeletal development // traceable author statement /// 6355 // regulation of transcription, DNA-dependent // inferred from electronic annotation	5634 // nucleus // inferred from electronic annotation	3700 // transcription factor activity // non-traceable author statement /// 43565 // sequence-specific DNA binding // inferred from electronic annotation /// 3677 // DNA binding // inferred from electronic annotation /// 3700 // transcription factor activity // inferred from electronic annotation /// 3677 // DNA binding // traceable author statement	Smooth_muscle_contraction // GenMAPP
201329_s_at	2114	ETS2	v-ets erythroblastosis virus E26 oncogene homolog 2 (avian)	1.814050558	0.000593898	1501 // skeletal development // traceable author statement /// 6355 // regulation of transcription, DNA-dependent // inferred from electronic annotation	5634 // nucleus // inferred from electronic annotation	3700 // transcription factor activity // non-traceable author statement /// 43565 // sequence-specific DNA binding // inferred from electronic annotation /// 3677 // DNA binding // inferred from electronic annotation /// 3700 // transcription factor activity // inferred from electronic annotation /// 3677 // DNA binding // traceable author statement	Smooth_muscle_contraction // GenMAPP
201340_s_at	8507	ENC1	ectodermal-neural cortex (with BTB-like domain)	-1.800923825	0.000159193	7275 // development // traceable author statement /// 7399 // nervous system development // traceable author statement /// 7275 // development // inferred from electronic annotation	5634 // nucleus // traceable author statement /// 5856 // cytoskeleton // inferred from electronic annotation	3779 // actin binding // inferred from electronic annotation /// 5515 // protein binding // inferred from electronic annotation	---
201350_at	2319	FLOT2	flotillin 2	1.525532962	0.000127072	7155 // cell adhesion // non-traceable author statement /// 8544 // epidermis development // traceable author statement /// 7155 // cell adhesion // inferred from electronic annotation	5886 // plasma membrane // non-traceable author statement /// 9986 // cell surface // inferred from expression pattern /// 16021 // integral to membrane // inferred from electronic annotation /// 16600 // flotillin complex // inferred from electronic annotation /// 16020 // membrane // inferred from electronic annotation	5515 // protein binding // inferred from physical interaction /// 5515 // protein binding // inferred from electronic annotation	---
201365_at	4947	OAZ2	ornithine decarboxylase antizyme 2	-1.324551567	0.000518136	6595 // polyamine metabolism // traceable author statement	---	8073 // ornithine decarboxylase inhibitor activity // traceable author statement /// 4857 // enzyme inhibitor activity // inferred from electronic annotation /// 8073 // ornithine decarboxylase inhibitor activity // inferred from electronic annotation	---
201412_at	26020	LRP10	low density lipoprotein receptor-related protein 10	1.457645121	0.000306314	6897 // endocytosis // inferred from electronic annotation	5905 // coated pit // inferred from electronic annotation /// 16020 // membrane // inferred from electronic annotation /// 16021 // integral to membrane // inferred from electronic annotation	4872 // receptor activity // inferred from electronic annotation	---
201473_at	3726	JUNB	jun B proto-oncogene	2.228710237	0.00074433	6350 // transcription // inferred from electronic annotation /// 6357 // regulation of transcription from RNA polymerase II promoter // traceable author statement /// 6355 // regulation of transcription, DNA-dependent // inferred from electronic annotation	785 // chromatin // traceable author statement /// 5634 // nucleus // inferred from electronic annotation	3700 // transcription factor activity // inferred from electronic annotation /// 3702 // RNA polymerase II transcription factor activity // traceable author statement /// 3713 // transcription coactivator activity // traceable author statement /// 3714 // transcription corepressor activity // traceable author statement /// 43565 // sequence-specific DNA binding // inferred from electronic annotat…	---
201516_at	6723	SRM	spermidine synthase	1.361224576	0.000900809	8295 // spermidine biosynthesis // inferred from electronic annotation	---	4766 // spermidine synthase activity // traceable author statement /// 8757 // S-adenosylmethionine-dependent methyltransferase activity // inferred from electronic annotation /// 16740 // transferase activity // inferred from electronic annotation /// 3824 // catalytic activity // inferred from electronic annotation /// 4766 // spermidine synthase activity // inferred from electronic annotation	Nucleotide_Metabolism // GenMAPP /// Urea cycle and metabolism of amino groups // KEGG /// Arginine and proline metabolism // KEGG /// beta-Alanine metabolism // KEGG
201566_x_at	3398 /// 84099	ID2 /// ID2B	inhibitor of DNA binding 2, dominant negative helix-loop-helix protein /// inhibitor of DNA binding 2B, dominant negative helix-loop-helix protein	1.783440456	0.000458485	7275 // development // traceable author statement /// 16481 // negative regulation of transcription // inferred from direct assay /// 43433 // negative regulation of transcription factor activity // inferred from direct assay /// 6941 // striated muscle contraction // non-traceable author statement /// 7275 // development // inferred from electronic annotation /// 45449 // regulation of transcrip…	5634 // nucleus // Unknown /// 5634 // nucleus // inferred from electronic annotation	5515 // protein binding // inferred from physical interaction /// 16564 // transcriptional repressor activity // inferred from direct assay /// 30528 // transcription regulator activity // inferred from electronic annotation	---
201573_s_at	2107	ETF1	eukaryotic translation termination factor 1	1.306372434	0.000996244	6412 // protein biosynthesis // inferred from electronic annotation /// 6415 // translational termination // inferred from electronic annotation	5737 // cytoplasm // inferred from electronic annotation	5515 // protein binding // inferred from physical interaction /// 16149 // translation release factor activity, codon specific // inferred from electronic annotation /// 43022 // ribosome binding // traceable author statement /// 3747 // translation release factor activity // traceable author statement	Translation_Factors // GenMAPP /// Translation_Factors // GenMAPP
201591_s_at	11188	NISCH	nischarin	-1.347263969	0.000977776	7242 // intracellular signaling cascade // inferred from electronic annotation	---	5515 // protein binding // inferred from electronic annotation /// 35091 // phosphoinositide binding // inferred from electronic annotation /// 4872 // receptor activity // inferred from electronic annotation	---
201739_at	6446	SGK	serum/glucocorticoid regulated kinase	2.994914516	0.000121591	6468 // protein amino acid phosphorylation // inferred from electronic annotation /// 6468 // protein amino acid phosphorylation // traceable author statement /// 6814 // sodium ion transport // traceable author statement /// 6915 // apoptosis // inferred from electronic annotation /// 6950 // response to stress // traceable author statement	5634 // nucleus // inferred from electronic annotation	166 // nucleotide binding // inferred from electronic annotation /// 4674 // protein serine/threonine kinase activity // inferred from electronic annotation /// 4674 // protein serine/threonine kinase activity // traceable author statement /// 5524 // ATP binding // inferred from electronic annotation /// 16740 // transferase activity // inferred from electronic annotation /// 4672 // protein kin…	---
201883_s_at	2683	B4GALT1	UDP-Gal:betaGlcNAc beta 1,4- galactosyltransferase, polypeptide 1	1.673713149	2.13E-06	5975 // carbohydrate metabolism // inferred from electronic annotation /// 9312 // oligosaccharide biosynthesis // non-traceable author statement	5795 // Golgi stack // inferred from electronic annotation /// 16020 // membrane // inferred from electronic annotation /// 16021 // integral to membrane // inferred from electronic annotation /// 5794 // Golgi apparatus // traceable author statement	3831 // beta-N-acetylglucosaminylglycopeptide beta-1,4-galactosyltransferase activity // inferred from electronic annotation /// 3945 // N-acetyllactosamine synthase activity // inferred from electronic annotation /// 8378 // galactosyltransferase activity // non-traceable author statement /// 16757 // transferase activity, transferring glycosyl groups // inferred from electronic annotation /// 3…	Galactose metabolism // KEGG /// N-Glycan biosynthesis // KEGG /// Keratan sulfate biosynthesis // KEGG /// Glycan structures - biosynthesis 1 // KEGG
201941_at	1362	CPD	carboxypeptidase D	1.563968609	0.000705244	6508 // proteolysis // inferred from electronic annotation	5624 // membrane fraction // traceable author statement /// 16020 // membrane // inferred from electronic annotation /// 16021 // integral to membrane // inferred from electronic annotation	4180 // carboxypeptidase activity // inferred from electronic annotation /// 4182 // carboxypeptidase A activity // inferred from electronic annotation /// 4187 // carboxypeptidase D activity // traceable author statement /// 8237 // metallopeptidase activity // inferred from electronic annotation /// 8270 // zinc ion binding // inferred from electronic annotation /// 8472 // metallocarboxypeptid…	---
201995_at	2131	EXT1	exostoses (multiple) 1	1.782567872	4.48E-05	1501 // skeletal development // traceable author statement /// 6024 // glycosaminoglycan biosynthesis // traceable author statement /// 7049 // cell cycle // inferred from electronic annotation /// 7165 // signal transduction // traceable author statement /// 15012 // heparan sulfate proteoglycan biosynthesis // inferred from sequence or structural similarity /// 45786 // negative regulation of p…	5789 // endoplasmic reticulum membrane // traceable author statement /// 5795 // Golgi stack // inferred from electronic annotation /// 16020 // membrane // inferred from electronic annotation /// 16021 // integral to membrane // traceable author statement /// 30176 // integral to endoplasmic reticulum membrane // inferred from sequence or structural similarity /// 5783 // endoplasmic reticulum /…	16757 // transferase activity, transferring glycosyl groups // inferred from electronic annotation /// 50508 // glucuronosyl-N-acetylglucosaminyl-proteoglycan 4-alpha-N-acetylglucosaminyltransferase activity // inferred from sequence or structural similarity /// 50509 // N-acetylglucosaminyl-proteoglycan 4-beta-glucuronosyltransferase activity // inferred from sequence or structural similarity //…	Heparan sulfate biosynthesis // KEGG /// Glycan structures - biosynthesis 1 // KEGG /// Heparan sulfate biosynthesis // KEGG /// Glycan structures - biosynthesis 1 // KEGG
202023_at	1942	EFNA1	ephrin-A1	2.733936426	1.86E-05	7267 // cell-cell signaling // traceable author statement	5887 // integral to plasma membrane // traceable author statement /// 16020 // membrane // inferred from electronic annotation	46875 // ephrin receptor binding // traceable author statement /// 5102 // receptor binding // traceable author statement	---
202051_s_at	9202	ZMYM4	zinc finger, MYM-type 4	-1.302439227	0.000253003	7275 // development // traceable author statement	5634 // nucleus // inferred from electronic annotation	3677 // DNA binding // traceable author statement /// 8270 // zinc ion binding // inferred from electronic annotation	---
202052_s_at	26064	RAI14	retinoic acid induced 14	-1.681329008	6.72E-05	---	---	---	---
202071_at	6385	SDC4	syndecan 4 (amphiglycan, ryudocan)	2.18019498	7.63E-05	---	5887 // integral to plasma membrane // non-traceable author statement /// 16020 // membrane // inferred from electronic annotation /// 16021 // integral to membrane // inferred from electronic annotation	8092 // cytoskeletal protein binding // inferred from electronic annotation	---
202193_at	3985	LIMK2	LIM domain kinase 2	1.614311748	0.000886411	6468 // protein amino acid phosphorylation // inferred from electronic annotation /// 16310 // phosphorylation // traceable author statement	5634 // nucleus // traceable author statement /// 5737 // cytoplasm // traceable author statement /// 5634 // nucleus // inferred from electronic annotation	166 // nucleotide binding // inferred from electronic annotation /// 4672 // protein kinase activity // inferred from electronic annotation /// 4674 // protein serine/threonine kinase activity // traceable author statement /// 5515 // protein binding // inferred from electronic annotation /// 5524 // ATP binding // inferred from electronic annotation /// 8270 // zinc ion binding // inferred from …	---
202211_at	26286	ARFGAP3	ADP-ribosylation factor GTPase activating protein 3	1.668833995	0.000171441	6886 // intracellular protein transport // non-traceable author statement /// 6888 // ER to Golgi vesicle-mediated transport // inferred from electronic annotation /// 9306 // protein secretion // inferred from expression pattern /// 16192 // vesicle-mediated transport // non-traceable author statement /// 43087 // regulation of GTPase activity // inferred from electronic annotation /// 6810 // t…	5829 // cytosol // inferred from direct assay	8060 // ARF GTPase activator activity // inferred from direct assay /// 8270 // zinc ion binding // inferred from electronic annotation /// 8565 // protein transporter activity // non-traceable author statement /// 46872 // metal ion binding // inferred from electronic annotation /// 5096 // GTPase activator activity // inferred from electronic annotation	---
202230_s_at	10523	CHERP	calcium homeostasis endoplasmic reticulum protein	-1.356920413	0.000183493	6396 // RNA processing // inferred from electronic annotation /// 6874 // calcium ion homeostasis // inferred from direct assay /// 7399 // nervous system development // traceable author statement /// 8285 // negative regulation of cell proliferation // inferred from direct assay	5622 // intracellular // inferred from electronic annotation /// 5737 // cytoplasm // inferred from direct assay	3723 // RNA binding // inferred from electronic annotation /// 3676 // nucleic acid binding // inferred from electronic annotation	---
202237_at	4837	NNMT	nicotinamide N-methyltransferase	5.37022227	1.53E-06	---	---	8112 // nicotinamide N-methyltransferase activity // traceable author statement /// 8168 // methyltransferase activity // inferred from electronic annotation /// 16740 // transferase activity // inferred from electronic annotation /// 8112 // nicotinamide N-methyltransferase activity // inferred from electronic annotation	Nicotinate and nicotinamide metabolism // KEGG
202238_s_at	4837	NNMT	nicotinamide N-methyltransferase	5.481817976	8.90E-06	---	---	8112 // nicotinamide N-methyltransferase activity // traceable author statement /// 8168 // methyltransferase activity // inferred from electronic annotation /// 16740 // transferase activity // inferred from electronic annotation /// 8112 // nicotinamide N-methyltransferase activity // inferred from electronic annotation	Nicotinate and nicotinamide metabolism // KEGG
202245_at	4047	LSS	lanosterol synthase (2,3-oxidosqualene-lanosterol cyclase)	-1.993606948	0.000103438	6694 // steroid biosynthesis // inferred from electronic annotation /// 8152 // metabolism // inferred from electronic annotation /// 8610 // lipid biosynthesis // inferred from electronic annotation /// 8202 // steroid metabolism // traceable author statement	---	250 // lanosterol synthase activity // traceable author statement /// 16829 // lyase activity // inferred from electronic annotation /// 16853 // isomerase activity // inferred from electronic annotation /// 250 // lanosterol synthase activity // inferred from electronic annotation /// 3824 // catalytic activity // inferred from electronic annotation	Cholesterol_Biosynthesis // GenMAPP /// Cholesterol_Biosynthesis // GenMAPP /// Cholesterol_Biosynthesis // GenMAPP /// Cholesterol_Biosynthesis // GenMAPP /// Biosynthesis of steroids // KEGG
202289_s_at	10579	TACC2	transforming, acidic coiled-coil containing protein 2	1.327815691	0.000693842	---	5634 // nucleus // inferred from electronic annotation	---	---
202324_s_at	64746	ACBD3	acyl-Coenzyme A binding domain containing 3	1.324938411	0.000621146	6694 // steroid biosynthesis // inferred from electronic annotation /// 6810 // transport // inferred from electronic annotation /// 8610 // lipid biosynthesis // inferred from electronic annotation	5739 // mitochondrion // inferred from electronic annotation /// 5795 // Golgi stack // inferred from electronic annotation /// 16021 // integral to membrane // inferred from electronic annotation	62 // acyl-CoA binding // inferred from electronic annotation	---
202441_at	10613	SPFH1	SPFH domain family, member 1	1.580553232	0.000355314	---	16020 // membrane // inferred from electronic annotation	---	---
202464_s_at	5209	PFKFB3	6-phosphofructo-2-kinase/fructose-2,6-biphosphatase 3	2.166788812	0.000550071	6003 // fructose 2,6-bisphosphate metabolism // inferred from electronic annotation /// 6003 // fructose 2,6-bisphosphate metabolism // non-traceable author statement /// 8152 // metabolism // inferred from electronic annotation	---	166 // nucleotide binding // inferred from electronic annotation /// 3824 // catalytic activity // inferred from electronic annotation /// 3873 // 6-phosphofructo-2-kinase activity // inferred from electronic annotation /// 3873 // 6-phosphofructo-2-kinase activity // non-traceable author statement /// 4331 // fructose-2,6-bisphosphate 2-phosphatase activity // inferred from electronic annotation…	Fructose and mannose metabolism // KEGG /// Fructose and mannose metabolism // KEGG
202557_at	6782	STCH	stress 70 protein chaperone, microsome-associated, 60kDa	1.672536223	0.000294248	---	5783 // endoplasmic reticulum // inferred from electronic annotation /// 5792 // microsome // traceable author statement /// 5792 // microsome // inferred from electronic annotation	166 // nucleotide binding // inferred from electronic annotation /// 5524 // ATP binding // inferred from electronic annotation	---
202606_s_at	9874	TLK1	tousled-like kinase 1	-1.359596377	0.00035813	1672 // regulation of chromatin assembly or disassembly // inferred from direct assay /// 6468 // protein amino acid phosphorylation // inferred from direct assay /// 6468 // protein amino acid phosphorylation // non-traceable author statement /// 6886 // intracellular protein transport // inferred from direct assay /// 6974 // response to DNA damage stimulus // inferred from electronic annotatio…	5634 // nucleus // inferred from expression pattern /// 5634 // nucleus // traceable author statement /// 5634 // nucleus // inferred from electronic annotation	166 // nucleotide binding // inferred from electronic annotation /// 4674 // protein serine/threonine kinase activity // inferred from direct assay /// 4674 // protein serine/threonine kinase activity // non-traceable author statement /// 4674 // protein serine/threonine kinase activity // traceable author statement /// 5524 // ATP binding // inferred from direct assay /// 5524 // ATP binding // …	---
202627_s_at	5054	SERPINE1	serpin peptidase inhibitor, clade E (nexin, plasminogen activator inhibitor type 1), member 1	3.018528891	0.000612533	7596 // blood coagulation // traceable author statement /// 42730 // fibrinolysis // traceable author statement	5576 // extracellular region // non-traceable author statement	2020 // protease binding // inferred from physical interaction /// 4867 // serine-type endopeptidase inhibitor activity // inferred from electronic annotation /// 8243 // plasminogen activator activity // inferred from electronic annotation /// 4866 // endopeptidase inhibitor activity // inferred from electronic annotation	TGF_Beta_Signaling_Pathway // GenMAPP /// Blood_Clotting_Cascade // GenMAPP
202637_s_at	3383	ICAM1	intercellular adhesion molecule 1 (CD54), human rhinovirus receptor	1.707781631	0.000385153	16337 // cell-cell adhesion // inferred from electronic annotation /// 7155 // cell adhesion // inferred from electronic annotation	5886 // plasma membrane // non-traceable author statement /// 5887 // integral to plasma membrane // traceable author statement /// 16020 // membrane // inferred from electronic annotation /// 16021 // integral to membrane // inferred from electronic annotation	4888 // transmembrane receptor activity // traceable author statement /// 5515 // protein binding // inferred from electronic annotation /// 4872 // receptor activity // traceable author statement	---
202638_s_at	3383	ICAM1	intercellular adhesion molecule 1 (CD54), human rhinovirus receptor	2.141804852	0.00061371	16337 // cell-cell adhesion // inferred from electronic annotation /// 7155 // cell adhesion // inferred from electronic annotation	5886 // plasma membrane // non-traceable author statement /// 5887 // integral to plasma membrane // traceable author statement /// 16020 // membrane // inferred from electronic annotation /// 16021 // integral to membrane // inferred from electronic annotation	4888 // transmembrane receptor activity // traceable author statement /// 5515 // protein binding // inferred from electronic annotation /// 4872 // receptor activity // traceable author statement	---
202661_at	3709	ITPR2	inositol 1,4,5-triphosphate receptor, type 2	-1.770410199	0.000665579	6812 // cation transport // inferred from electronic annotation /// 6816 // calcium ion transport // inferred from electronic annotation /// 7165 // signal transduction // traceable author statement /// 6810 // transport // inferred from electronic annotation /// 6811 // ion transport // inferred from electronic annotation /// 6810 // transport // traceable author statement	5783 // endoplasmic reticulum // traceable author statement /// 5886 // plasma membrane // traceable author statement /// 16021 // integral to membrane // inferred from electronic annotation /// 5783 // endoplasmic reticulum // inferred from electronic annotation /// 16020 // membrane // inferred from electronic annotation	5220 // inositol 1,4,5-triphosphate-sensitive calcium-release channel activity // inferred from electronic annotation /// 5262 // calcium channel activity // inferred from electronic annotation /// 5509 // calcium ion binding // inferred from electronic annotation /// 8095 // inositol-1,4,5-triphosphate receptor activity // traceable author statement /// 15085 // calcium ion transporter activity …	Calcium_regulation_in_cardiac_cells // GenMAPP /// Smooth_muscle_contraction // GenMAPP
202680_at	2961	GTF2E2	general transcription factor IIE, polypeptide 2, beta 34kDa	1.311173139	0.000930504	6350 // transcription // inferred from electronic annotation /// 6355 // regulation of transcription, DNA-dependent // inferred from electronic annotation /// 6367 // transcription initiation from RNA polymerase II promoter // traceable author statement /// 6367 // transcription initiation from RNA polymerase II promoter // inferred from electronic annotation	5634 // nucleus // inferred from electronic annotation /// 5673 // transcription factor TFIIE complex // inferred from electronic annotation /// 5673 // transcription factor TFIIE complex // not recorded	5515 // protein binding // inferred from direct assay /// 5515 // protein binding // inferred from physical interaction /// 16251 // general RNA polymerase II transcription factor activity // not recorded /// 3702 // RNA polymerase II transcription factor activity // inferred from electronic annotation	RNA_transcription_Reactome // GenMAPP
202687_s_at	8743	TNFSF10	tumor necrosis factor (ligand) superfamily, member 10 /// tumor necrosis factor (ligand) superfamily, member 10	-2.399057158	1.47E-06	6915 // apoptosis // inferred from electronic annotation /// 6917 // induction of apoptosis // traceable author statement /// 6955 // immune response // inferred from electronic annotation /// 7165 // signal transduction // traceable author statement /// 7267 // cell-cell signaling // traceable author statement /// 43123 // positive regulation of I-kappaB kinase/NF-kappaB cascade // inferred from…	5615 // extracellular space // inferred from electronic annotation /// 5625 // soluble fraction // traceable author statement /// 5887 // integral to plasma membrane // traceable author statement /// 16020 // membrane // inferred from electronic annotation /// 16021 // integral to membrane // inferred from electronic annotation	5164 // tumor necrosis factor receptor binding // inferred from electronic annotation /// 8270 // zinc ion binding // inferred from electronic annotation /// 46872 // metal ion binding // inferred from electronic annotation /// 4871 // signal transducer activity // inferred from expression pattern /// 5125 // cytokine activity // inferred from electronic annotation /// 5102 // receptor binding //…	Apoptosis // GenMAPP /// Apoptosis_GenMAPP // GenMAPP
202688_at	8743	TNFSF10	tumor necrosis factor (ligand) superfamily, member 10 /// tumor necrosis factor (ligand) superfamily, member 10	-2.452327047	2.42E-05	6915 // apoptosis // inferred from electronic annotation /// 6917 // induction of apoptosis // traceable author statement /// 6955 // immune response // inferred from electronic annotation /// 7165 // signal transduction // traceable author statement /// 7267 // cell-cell signaling // traceable author statement /// 43123 // positive regulation of I-kappaB kinase/NF-kappaB cascade // inferred from…	5615 // extracellular space // inferred from electronic annotation /// 5625 // soluble fraction // traceable author statement /// 5887 // integral to plasma membrane // traceable author statement /// 16020 // membrane // inferred from electronic annotation /// 16021 // integral to membrane // inferred from electronic annotation	5164 // tumor necrosis factor receptor binding // inferred from electronic annotation /// 8270 // zinc ion binding // inferred from electronic annotation /// 46872 // metal ion binding // inferred from electronic annotation /// 4871 // signal transducer activity // inferred from expression pattern /// 5125 // cytokine activity // inferred from electronic annotation /// 5102 // receptor binding //…	Apoptosis // GenMAPP /// Apoptosis_GenMAPP // GenMAPP
202702_at	7726	TRIM26	tripartite motif-containing 26	-1.313036319	0.000764112	6512 // ubiquitin cycle // inferred from electronic annotation	5622 // intracellular // inferred from electronic annotation	3677 // DNA binding // traceable author statement /// 5515 // protein binding // inferred from electronic annotation /// 5515 // protein binding // traceable author statement /// 8270 // zinc ion binding // inferred from electronic annotation /// 46872 // metal ion binding // inferred from electronic annotation	---
202741_at	5567	PRKACB	protein kinase, cAMP-dependent, catalytic, beta	-1.324838502	0.000742053	6468 // protein amino acid phosphorylation // inferred from direct assay /// 6468 // protein amino acid phosphorylation // inferred from electronic annotation /// 7165 // signal transduction // traceable author statement /// 7188 // G-protein signaling, coupled to cAMP nucleotide second messenger // traceable author statement	5634 // nucleus // inferred from electronic annotation /// 5952 // cAMP-dependent protein kinase complex // traceable author statement	166 // nucleotide binding // inferred from electronic annotation /// 287 // magnesium ion binding // inferred from direct assay /// 4672 // protein kinase activity // inferred from electronic annotation /// 4674 // protein serine/threonine kinase activity // inferred from electronic annotation /// 4691 // cAMP-dependent protein kinase activity // inferred from direct assay /// 5524 // ATP binding…	G_Protein_Signaling // GenMAPP /// G_Protein_Signaling // GenMAPP /// Calcium_regulation_in_cardiac_cells // GenMAPP /// Calcium_regulation_in_cardiac_cells // GenMAPP /// Smooth_muscle_contraction // GenMAPP /// Smooth_muscle_contraction // GenMAPP
202831_at	2877	GPX2	glutathione peroxidase 2 (gastrointestinal)	2.629475618	0.000309461	6979 // response to oxidative stress // inferred from electronic annotation	5737 // cytoplasm // traceable author statement	4602 // glutathione peroxidase activity // traceable author statement /// 8430 // selenium binding // inferred from electronic annotation /// 16491 // oxidoreductase activity // inferred from electronic annotation /// 4601 // peroxidase activity // inferred from electronic annotation /// 4602 // glutathione peroxidase activity // inferred from electronic annotation	Glutathione metabolism // KEGG /// Arachidonic acid metabolism // KEGG
202886_s_at	5519	PPP2R1B	protein phosphatase 2 (formerly 2A), regulatory subunit A (PR 65), beta isoform	1.665807889	0.000644633	74 // regulation of progression through cell cycle // inferred from sequence or structural similarity /// 188 // inactivation of MAPK activity // inferred from sequence or structural similarity /// 6275 // regulation of DNA replication // inferred from sequence or structural similarity /// 6445 // regulation of translation // inferred from sequence or structural similarity /// 6461 // protein com…	159 // protein phosphatase type 2A complex // inferred from sequence or structural similarity /// 5625 // soluble fraction // inferred from sequence or structural similarity /// 5634 // nucleus // inferred from sequence or structural similarity /// 5739 // mitochondrion // inferred from sequence or structural similarity /// 5829 // cytosol // inferred from sequence or structural similarity /// 15…	158 // protein phosphatase type 2A activity // not recorded /// 3823 // antigen binding // inferred from sequence or structural similarity /// 5488 // binding // inferred from electronic annotation /// 5515 // protein binding // inferred from sequence or structural similarity /// 8601 // protein phosphatase type 2A regulator activity // inferred from sequence or structural similarity /// 46982 //…	Glycogen_Metabolism // GenMAPP /// Calcium signaling pathway // KEGG /// Apoptosis // KEGG /// Wnt signaling pathway // KEGG /// TGF-beta signaling pathway // KEGG /// Axon guidance // KEGG /// VEGF signaling pathway // KEGG /// Focal adhesion // KEGG /// Tight junction // KEGG /// T cell receptor signaling pathway // KEGG /// B cell receptor signaling pathway // KEGG /// Long-term potentiation /…
202917_s_at	6279	S100A8	S100 calcium binding protein A8	3.496883924	0.000123076	6954 // inflammatory response // traceable author statement	5615 // extracellular space // not recorded	5509 // calcium ion binding // traceable author statement /// 5509 // calcium ion binding // inferred from electronic annotation	---
203020_at	9910	RABGAP1L	RAB GTPase activating protein 1-like	-1.476450872	5.38E-05	---	---	---	---
203021_at	6590	SLPI	secretory leukocyte peptidase inhibitor	2.058548546	0.000412886	---	---	4867 // serine-type endopeptidase inhibitor activity // inferred from electronic annotation /// 4866 // endopeptidase inhibitor activity // inferred from electronic annotation /// 4866 // endopeptidase inhibitor activity // traceable author statement	---
203023_at	51491	HSPC111	hypothetical protein HSPC111	1.308027456	0.000350829	---	5634 // nucleus // inferred from electronic annotation	---	---
203126_at	3613	IMPA2	inositol(myo)-1(or 4)-monophosphatase 2	1.773660901	0.000310682	6796 // phosphate metabolism // traceable author statement /// 7165 // signal transduction // traceable author statement	---	287 // magnesium ion binding // inferred from electronic annotation /// 4437 // inositol or phosphatidylinositol phosphatase activity // inferred from electronic annotation /// 8934 // inositol-1(or 4)-monophosphatase activity // traceable author statement /// 16787 // hydrolase activity // inferred from electronic annotation /// 8934 // inositol-1(or 4)-monophosphatase activity // inferred from …	---
203140_at	604	BCL6	B-cell CLL/lymphoma 6 (zinc finger protein 51) /// B-cell CLL/lymphoma 6 (zinc finger protein 51)	2.182952568	1.63E-06	122 // negative regulation of transcription from RNA polymerase II promoter // not recorded /// 6350 // transcription // inferred from electronic annotation /// 6355 // regulation of transcription, DNA-dependent // traceable author statement /// 6954 // inflammatory response // traceable author statement /// 8284 // positive regulation of cell proliferation // traceable author statement /// 6355 …	119 // mediator complex // not recorded /// 5634 // nucleus // inferred from direct assay /// 5634 // nucleus // inferred from electronic annotation	3677 // DNA binding // inferred from electronic annotation /// 3700 // transcription factor activity // non-traceable author statement /// 5515 // protein binding // inferred from physical interaction /// 8270 // zinc ion binding // inferred from electronic annotation /// 46872 // metal ion binding // inferred from electronic annotation /// 3676 // nucleic acid binding // inferred from electronic…	---
203279_at	9695	EDEM1	ER degradation enhancer, mannosidase alpha-like 1	1.465886815	0.00018367	6487 // protein amino acid N-linked glycosylation // inferred from electronic annotation /// 6986 // response to unfolded protein // inferred from electronic annotation /// 30433 // ER-associated protein catabolism // inferred from sequence or structural similarity	5783 // endoplasmic reticulum // inferred from electronic annotation /// 16020 // membrane // inferred from electronic annotation /// 16021 // integral to membrane // inferred from electronic annotation /// 30176 // integral to endoplasmic reticulum membrane // inferred from sequence or structural similarity	4571 // mannosyl-oligosaccharide 1,2-alpha-mannosidase activity // inferred from electronic annotation /// 5509 // calcium ion binding // inferred from electronic annotation /// 5515 // protein binding // inferred from physical interaction /// 5515 // protein binding // non-traceable author statement /// 5525 // GTP binding // inferred from electronic annotation	---
203373_at	8835	SOCS2	suppressor of cytokine signaling 2	2.177944119	0.000946201	1558 // regulation of cell growth // non-traceable author statement /// 6916 // anti-apoptosis // traceable author statement /// 7242 // intracellular signaling cascade // inferred from electronic annotation /// 7259 // JAK-STAT cascade // traceable author statement /// 9968 // negative regulation of signal transduction // inferred from electronic annotation /// 40014 // regulation of body size /…	5737 // cytoplasm // non-traceable author statement	5070 // SH3/SH2 adaptor activity // traceable author statement /// 5131 // growth hormone receptor binding // non-traceable author statement /// 5148 // prolactin receptor binding // non-traceable author statement /// 5159 // insulin-like growth factor receptor binding // inferred from physical interaction /// 5515 // protein binding // inferred from physical interaction /// 8269 // JAK pathway s…	---
203380_x_at	6430	SFRS5	splicing factor, arginine/serine-rich 5	-1.402613513	0.00035008	398 // nuclear mRNA splicing, via spliceosome // inferred from electronic annotation /// 6376 // mRNA splice site selection // traceable author statement /// 6397 // mRNA processing // inferred from electronic annotation /// 6397 // mRNA processing // traceable author statement	5634 // nucleus // inferred from electronic annotation /// 5634 // nucleus // not recorded	166 // nucleotide binding // inferred from electronic annotation /// 3676 // nucleic acid binding // inferred from electronic annotation /// 3723 // RNA binding // inferred from electronic annotation	mRNA_processing_Reactome // GenMAPP
203408_s_at	6304	SATB1	special AT-rich sequence binding protein 1 (binds to nuclear matrix/scaffold-associating DNA's)	-1.447529098	0.000548956	6325 // establishment and/or maintenance of chromatin architecture // traceable author statement /// 6355 // regulation of transcription, DNA-dependent // inferred from electronic annotation /// 45449 // regulation of transcription // inferred from electronic annotation	5634 // nucleus // inferred from electronic annotation /// 5634 // nucleus // traceable author statement	3690 // double-stranded DNA binding // traceable author statement /// 3700 // transcription factor activity // inferred from electronic annotation /// 43565 // sequence-specific DNA binding // inferred from electronic annotation /// 3677 // DNA binding // inferred from electronic annotation	---
203427_at	25842	ASF1A	ASF1 anti-silencing function 1 homolog A (S. cerevisiae)	-1.474657136	0.000324311	6281 // DNA repair // inferred from direct assay /// 6334 // nucleosome assembly // inferred from direct assay /// 6345 // loss of chromatin silencing // non-traceable author statement	16585 // chromatin remodeling complex // inferred from direct assay /// 5634 // nucleus // non-traceable author statement	42393 // histone binding // inferred from direct assay /// 3682 // chromatin binding // non-traceable author statement	---
203535_at	6280	S100A9	S100 calcium binding protein A9	3.342405149	0.000391287	6954 // inflammatory response // traceable author statement /// 7267 // cell-cell signaling // traceable author statement	5615 // extracellular space // not recorded	4871 // signal transducer activity // traceable author statement /// 5509 // calcium ion binding // traceable author statement /// 5509 // calcium ion binding // inferred from electronic annotation	---
203547_at	920	CD4	CD4 molecule /// CD4 molecule	-2.410903743	4.36E-05	747 // conjugation with cellular fusion // inferred from direct assay /// 6955 // immune response // non-traceable author statement /// 7155 // cell adhesion // inferred from electronic annotation /// 7169 // transmembrane receptor protein tyrosine kinase signaling pathway // non-traceable author statement /// 30217 // T cell differentiation // inferred from direct assay /// 45058 // T cell selec…	5886 // plasma membrane // inferred from direct assay /// 16021 // integral to membrane // inferred from electronic annotation /// 42101 // T cell receptor complex // non-traceable author statement /// 16020 // membrane // inferred from electronic annotation	1948 // glycoprotein binding // inferred from physical interaction /// 4888 // transmembrane receptor activity // traceable author statement /// 5201 // extracellular matrix structural constituent // non-traceable author statement /// 8270 // zinc ion binding // inferred from direct assay /// 15026 // coreceptor activity // non-traceable author statement /// 19901 // protein kinase binding // inf…	---
203574_at	4783	NFIL3	nuclear factor, interleukin 3 regulated	3.210232733	1.06E-05	6355 // regulation of transcription, DNA-dependent // inferred from electronic annotation /// 6366 // transcription from RNA polymerase II promoter // traceable author statement /// 6955 // immune response // traceable author statement	5634 // nucleus // traceable author statement /// 5634 // nucleus // inferred from electronic annotation	3700 // transcription factor activity // traceable author statement /// 3714 // transcription corepressor activity // traceable author statement /// 43565 // sequence-specific DNA binding // inferred from electronic annotation /// 46983 // protein dimerization activity // inferred from electronic annotation /// 3677 // DNA binding // inferred from electronic annotation /// 3677 // DNA binding // …	---
203640_at	10150	MBNL2	muscleblind-like 2 (Drosophila)	1.963155846	7.83E-05	---	---	3676 // nucleic acid binding // inferred from electronic annotation /// 8270 // zinc ion binding // inferred from electronic annotation	---
203649_s_at	5320	PLA2G2A	phospholipase A2, group IIA (platelets, synovial fluid)	5.523944325	0.000115849	16042 // lipid catabolism // inferred from electronic annotation	5576 // extracellular region // traceable author statement /// 16020 // membrane // inferred from electronic annotation	5509 // calcium ion binding // inferred from electronic annotation /// 16787 // hydrolase activity // inferred from electronic annotation /// 47498 // calcium-dependent phospholipase A2 activity // traceable author statement /// 4623 // phospholipase A2 activity // inferred from electronic annotation /// 46872 // metal ion binding // inferred from electronic annotation	Eicosanoid_Synthesis // GenMAPP /// Glycerophospholipid metabolism // KEGG /// Arachidonic acid metabolism // KEGG /// Linoleic acid metabolism // KEGG /// VEGF signaling pathway // KEGG /// Fc epsilon RI signaling pathway // KEGG /// Long-term depression // KEGG
203744_at	3149	HMGB3	high-mobility group box 3	1.699973385	0.000150402	6355 // regulation of transcription, DNA-dependent // inferred from electronic annotation /// 7275 // development // traceable author statement	785 // chromatin // inferred from electronic annotation /// 5634 // nucleus // inferred from electronic annotation /// 5694 // chromosome // inferred from electronic annotation	3677 // DNA binding // inferred from electronic annotation /// 8301 // DNA bending activity // traceable author statement	---
203910_at	9411	ARHGAP29	Rho GTPase activating protein 29	-1.371026895	0.000961669	7242 // intracellular signaling cascade // inferred from electronic annotation /// 7266 // Rho protein signal transduction // traceable author statement /// 46080 // dUTP metabolism // inferred from electronic annotation	---	5100 // Rho GTPase activator activity // traceable author statement	---
203911_at	5909	RAP1GAP	RAP1 GTPase activating protein	1.749581998	2.47E-05	7165 // signal transduction // inferred from electronic annotation /// 7165 // signal transduction // non-traceable author statement /// 7165 // signal transduction // traceable author statement	5624 // membrane fraction // inferred from direct assay /// 5829 // cytosol // inferred from direct assay /// 16020 // membrane // inferred from electronic annotation	3924 // GTPase activity // non-traceable author statement /// 5096 // GTPase activator activity // inferred from electronic annotation /// 5096 // GTPase activator activity // traceable author statement	---
203936_s_at	4318	MMP9	matrix metallopeptidase 9 (gelatinase B, 92kDa gelatinase, 92kDa type IV collagenase)	1.732099439	0.00043357	270 // peptidoglycan metabolism // inferred from electronic annotation /// 6508 // proteolysis // traceable author statement /// 30574 // collagen catabolism // inferred from electronic annotation /// 6508 // proteolysis // inferred from electronic annotation	5578 // extracellular matrix (sensu Metazoa) // inferred from electronic annotation /// 5615 // extracellular space // traceable author statement	4229 // gelatinase B activity // inferred from electronic annotation /// 5509 // calcium ion binding // inferred from electronic annotation /// 8133 // collagenase activity // traceable author statement /// 8270 // zinc ion binding // traceable author statement /// 4222 // metalloendopeptidase activity // inferred from electronic annotation /// 8233 // peptidase activity // inferred from electron…	Matrix_Metalloproteinases // GenMAPP /// Leukocyte transendothelial migration // KEGG
203939_at	4907	NT5E	5'-nucleotidase, ecto (CD73)	-1.472994789	0.000332561	6259 // DNA metabolism // traceable author statement /// 9166 // nucleotide catabolism // inferred from electronic annotation	5624 // membrane fraction // traceable author statement /// 16020 // membrane // inferred from electronic annotation	166 // nucleotide binding // inferred from electronic annotation /// 8253 // 5'-nucleotidase activity // traceable author statement /// 8270 // zinc ion binding // inferred from electronic annotation /// 16788 // hydrolase activity, acting on ester bonds // inferred from electronic annotation /// 46872 // metal ion binding // inferred from electronic annotation /// 8253 // 5'-nucleotidase activit…	Purine metabolism // KEGG /// Pyrimidine metabolism // KEGG /// Nicotinate and nicotinamide metabolism // KEGG
203973_s_at	1052	CEBPD	CCAAT/enhancer binding protein (C/EBP), delta	3.233976491	3.33E-07	6350 // transcription // inferred from electronic annotation /// 6355 // regulation of transcription, DNA-dependent // inferred from electronic annotation /// 6366 // transcription from RNA polymerase II promoter // traceable author statement /// 6417 // regulation of protein biosynthesis // inferred from electronic annotation /// 6445 // regulation of translation // inferred from electronic anno…	5634 // nucleus // inferred from electronic annotation	43565 // sequence-specific DNA binding // inferred from electronic annotation /// 46983 // protein dimerization activity // inferred from electronic annotation /// 5515 // protein binding // inferred from physical interaction /// 3677 // DNA binding // inferred from electronic annotation /// 8190 // eukaryotic initiation factor 4E binding // inferred from electronic annotation	Translation_Factors // GenMAPP /// Hypertrophy_model // GenMAPP
204087_s_at	8884	SLC5A6	solute carrier family 5 (sodium-dependent vitamin transporter), member 6	3.066795025	3.79E-07	6811 // ion transport // inferred from electronic annotation /// 6814 // sodium ion transport // inferred from electronic annotation /// 6810 // transport // inferred from electronic annotation /// 6810 // transport // traceable author statement	5624 // membrane fraction // traceable author statement /// 5887 // integral to plasma membrane // traceable author statement /// 16020 // membrane // inferred from electronic annotation /// 16021 // integral to membrane // inferred from electronic annotation	5215 // transporter activity // inferred from electronic annotation /// 8523 // sodium-dependent multivitamin transporter activity // traceable author statement /// 15293 // symporter activity // inferred from electronic annotation /// 31402 // sodium ion binding // inferred from electronic annotation	---
204140_at	8460	TPST1	tyrosylprotein sulfotransferase 1	1.695898996	1.35E-05	6478 // peptidyl-tyrosine sulfation // traceable author statement /// 6954 // inflammatory response // traceable author statement	5624 // membrane fraction // traceable author statement /// 5794 // Golgi apparatus // not recorded /// 16020 // membrane // inferred from electronic annotation /// 16021 // integral to membrane // inferred from electronic annotation	8476 // protein-tyrosine sulfotransferase activity // traceable author statement /// 16740 // transferase activity // inferred from electronic annotation /// 8476 // protein-tyrosine sulfotransferase activity // inferred from electronic annotation	---
204435_at	9818	NUPL1	nucleoporin like 1	1.476439711	0.00082472	6810 // transport // inferred from electronic annotation	5634 // nucleus // inferred from electronic annotation /// 16021 // integral to membrane // inferred from electronic annotation /// 19867 // outer membrane // inferred from electronic annotation	4867 // serine-type endopeptidase inhibitor activity // inferred from electronic annotation /// 15288 // porin activity // inferred from electronic annotation	---
204513_s_at	9844	ELMO1	engulfment and cell motility 1	-1.504609186	0.000333184	6911 // phagocytosis, engulfment // inferred from genetic interaction /// 6915 // apoptosis // non-traceable author statement /// 6928 // cell motility // inferred from genetic interaction /// 16601 // Rac protein signal transduction // inferred from genetic interaction /// 30036 // actin cytoskeleton organization and biogenesis // inferred from genetic interaction /// 6909 // phagocytosis // inf…	5737 // cytoplasm // inferred from direct assay /// 5856 // cytoskeleton // inferred from electronic annotation /// 5886 // plasma membrane // inferred from direct assay /// 16020 // membrane // inferred from electronic annotation	5515 // protein binding // inferred from physical interaction /// 17124 // SH3 domain binding // inferred from physical interaction /// 5488 // binding // inferred from electronic annotation	---
204544_at	11234	HPS5	Hermansky-Pudlak syndrome 5	1.939596194	0.000975672	---	---	---	---
204679_at	3775	KCNK1	potassium channel, subfamily K, member 1	1.999534554	1.30E-05	6811 // ion transport // inferred from electronic annotation /// 6813 // potassium ion transport // inferred from electronic annotation /// 6813 // potassium ion transport // traceable author statement /// 6810 // transport // inferred from electronic annotation	5624 // membrane fraction // not recorded /// 8076 // voltage-gated potassium channel complex // traceable author statement /// 16020 // membrane // inferred from electronic annotation /// 16021 // integral to membrane // inferred from electronic annotation	5216 // ion channel activity // inferred from electronic annotation /// 5242 // inward rectifier potassium channel activity // traceable author statement /// 5244 // voltage-gated ion channel activity // inferred from electronic annotation /// 5267 // potassium channel activity // inferred from electronic annotation /// 30955 // potassium ion binding // inferred from electronic annotation	---
204754_at	3131	HLF	hepatic leukemia factor	-1.679788693	0.000838024	6350 // transcription // inferred from electronic annotation /// 6355 // regulation of transcription, DNA-dependent // inferred from electronic annotation /// 6366 // transcription from RNA polymerase II promoter // traceable author statement /// 7275 // development // traceable author statement /// 48511 // rhythmic process // inferred from electronic annotation	5634 // nucleus // traceable author statement /// 5634 // nucleus // inferred from electronic annotation	3690 // double-stranded DNA binding // traceable author statement /// 43565 // sequence-specific DNA binding // inferred from electronic annotation /// 46983 // protein dimerization activity // inferred from electronic annotation /// 3677 // DNA binding // inferred from electronic annotation /// 3677 // DNA binding // traceable author statement	---
204908_s_at	602	BCL3	B-cell CLL/lymphoma 3	2.176637963	3.95E-06	74 // regulation of progression through cell cycle // traceable author statement /// 6350 // transcription // inferred from electronic annotation /// 6355 // regulation of transcription, DNA-dependent // inferred from electronic annotation /// 7253 // cytoplasmic sequestering of NF-kappaB // traceable author statement	5634 // nucleus // inferred from electronic annotation	---	---
205006_s_at	9397	NMT2	N-myristoyltransferase 2	1.318952981	0.000212626	6499 // N-terminal protein myristoylation // inferred from electronic annotation /// 9249 // protein-lipoylation // traceable author statement	---	4379 // glycylpeptide N-tetradecanoyltransferase activity // inferred from electronic annotation /// 8415 // acyltransferase activity // inferred from electronic annotation /// 16740 // transferase activity // inferred from electronic annotation /// 3824 // catalytic activity // traceable author statement	---
205281_s_at	5277	PIGA	phosphatidylinositol glycan anchor biosynthesis, class A (paroxysmal nocturnal hemoglobinuria) /// phosphatidylinositol glycan anchor biosynthesis, class A (paroxysmal nocturnal hemoglobinuria)	1.537399219	9.58E-05	6506 // GPI anchor biosynthesis // traceable author statement /// 9058 // biosynthesis // inferred from electronic annotation /// 9893 // positive regulation of metabolism // traceable author statement	506 // glycosylphosphatidylinositol-N-acetylglucosaminyltransferase (GPI-GnT) complex // inferred from direct assay /// 5789 // endoplasmic reticulum membrane // inferred from direct assay /// 16020 // membrane // inferred from electronic annotation /// 16021 // integral to membrane // inferred from electronic annotation /// 5783 // endoplasmic reticulum // inferred from electronic annotation	5515 // protein binding // inferred from physical interaction /// 16757 // transferase activity, transferring glycosyl groups // inferred from electronic annotation /// 17176 // phosphatidylinositol N-acetylglucosaminyltransferase activity // traceable author statement /// 16740 // transferase activity // inferred from electronic annotation /// 17176 // phosphatidylinositol N-acetylglucosaminyltr…	Glycosylphosphatidylinositol(GPI)-anchor // KEGG /// Glycan structures - biosynthesis 2 // KEGG
205302_at	3484	IGFBP1	insulin-like growth factor binding protein 1	5.209687754	0.000162409	1558 // regulation of cell growth // inferred from electronic annotation /// 7165 // signal transduction // traceable author statement	5576 // extracellular region // inferred from electronic annotation /// 5615 // extracellular space // traceable author statement	5520 // insulin-like growth factor binding // inferred from electronic annotation /// 5520 // insulin-like growth factor binding // traceable author statement /// 19838 // growth factor binding // inferred from electronic annotation	Smooth_muscle_contraction // GenMAPP
205543_at	22824	HSPA4L	heat shock 70kDa protein 4-like	1.683757339	0.000889502	6457 // protein folding // inferred from sequence or structural similarity /// 6986 // response to unfolded protein // inferred from sequence or structural similarity /// 6457 // protein folding // inferred from electronic annotation /// 6986 // response to unfolded protein // inferred from electronic annotation /// 6986 // response to unfolded protein // traceable author statement	5634 // nucleus // inferred from sequence or structural similarity /// 5737 // cytoplasm // inferred from sequence or structural similarity	166 // nucleotide binding // inferred from electronic annotation /// 5524 // ATP binding // inferred from sequence or structural similarity /// 51082 // unfolded protein binding // inferred from electronic annotation /// 5524 // ATP binding // inferred from electronic annotation	---
205610_at	8736	MYOM1	myomesin 1 (skelemin) 185kDa	2.033444704	0.000124973	6941 // striated muscle contraction // inferred from electronic annotation /// 6941 // striated muscle contraction // traceable author statement /// 6936 // muscle contraction // not recorded	5863 // striated muscle thick filament // traceable author statement /// 30016 // myofibril // traceable author statement /// 5863 // striated muscle thick filament // inferred from electronic annotation	8307 // structural constituent of muscle // traceable author statement	Striated_muscle_contraction // GenMAPP /// Striated_muscle_contraction // GenMAPP
205673_s_at	140462	ASB9	ankyrin repeat and SOCS box-containing 9	-1.532573767	7.21E-07	7242 // intracellular signaling cascade // inferred from electronic annotation	---	---	---
205695_at	10993	SDS	serine dehydratase	4.003463143	0.00036778	6094 // gluconeogenesis // inferred from electronic annotation /// 6520 // amino acid metabolism // inferred from electronic annotation /// 6563 // L-serine metabolism // traceable author statement /// 8152 // metabolism // inferred from electronic annotation	---	3941 // L-serine ammonia-lyase activity // traceable author statement /// 16829 // lyase activity // inferred from electronic annotation /// 3824 // catalytic activity // inferred from electronic annotation /// 3941 // L-serine ammonia-lyase activity // inferred from electronic annotation	Fatty acid elongation in mitochondria // KEGG /// Fatty acid metabolism // KEGG /// Valine, leucine and isoleucine degradation // KEGG /// Lysine degradation // KEGG /// Tryptophan metabolism // KEGG /// beta-Alanine metabolism // KEGG /// Benzoate degradation via CoA ligation // KEGG /// Propanoate metabolism // KEGG /// Butanoate metabolism // KEGG /// Limonene and pinene degradation // KEGG //…
205729_at	9180	OSMR	oncostatin M receptor	1.347106646	0.000565113	7166 // cell surface receptor linked signal transduction // traceable author statement /// 8283 // cell proliferation // traceable author statement	5900 // oncostatin-M receptor complex // traceable author statement /// 16020 // membrane // inferred from electronic annotation /// 16021 // integral to membrane // inferred from electronic annotation	4872 // receptor activity // inferred from electronic annotation /// 4924 // oncostatin-M receptor activity // traceable author statement	---
205730_s_at	22885	ABLIM3	actin binding LIM protein family, member 3	1.661524388	2.25E-05	7010 // cytoskeleton organization and biogenesis // inferred from electronic annotation	5737 // cytoplasm // non-traceable author statement	3779 // actin binding // inferred from electronic annotation /// 8270 // zinc ion binding // non-traceable author statement /// 46872 // metal ion binding // inferred from electronic annotation /// 8270 // zinc ion binding // inferred from electronic annotation	---
205753_at	1401	CRP	C-reactive protein, pentraxin-related	7.904331757	1.06E-05	6953 // acute-phase response // inferred from electronic annotation /// 6954 // inflammatory response // traceable author statement	5576 // extracellular region // non-traceable author statement	5488 // binding // traceable author statement /// 5509 // calcium ion binding // inferred from electronic annotation /// 46872 // metal ion binding // inferred from electronic annotation	---
205771_s_at	9465	AKAP7	A kinase (PRKA) anchor protein 7	1.762680972	1.31E-05	6811 // ion transport // traceable author statement /// 7242 // intracellular signaling cascade // traceable author statement /// 8104 // protein localization // Unknown	5829 // cytosol // inferred from direct assay /// 16324 // apical plasma membrane // inferred from direct assay /// 16328 // lateral plasma membrane // inferred from direct assay /// 16020 // membrane // inferred from electronic annotation /// 5886 // plasma membrane // traceable author statement	51018 // protein kinase A binding // inferred from direct assay /// 51018 // protein kinase A binding // traceable author statement /// 16301 // kinase activity // inferred from electronic annotation	G_Protein_Signaling // GenMAPP /// G_Protein_Signaling // GenMAPP
205790_at	8631	SKAP1	src kinase associated phosphoprotein 1	-1.482710847	0.000364393	6955 // immune response // traceable author statement /// 7165 // signal transduction // traceable author statement	---	4713 // protein-tyrosine kinase activity // traceable author statement /// 5070 // SH3/SH2 adaptor activity // traceable author statement /// 5515 // protein binding // traceable author statement	---
205863_at	6283	S100A12	S100 calcium binding protein A12 /// S100 calcium binding protein A12	2.669847538	0.000124727	6805 // xenobiotic metabolism // inferred from direct assay /// 6954 // inflammatory response // traceable author statement /// 42742 // defense response to bacteria // inferred from electronic annotation /// 50832 // defense response to fungi // inferred from direct assay /// 6805 // xenobiotic metabolism // inferred from electronic annotation /// 50832 // defense response to fungi // inferred f…	5626 // insoluble fraction // traceable author statement /// 5829 // cytosol // traceable author statement	5509 // calcium ion binding // traceable author statement /// 8270 // zinc ion binding // traceable author statement /// 5509 // calcium ion binding // inferred from electronic annotation /// 8270 // zinc ion binding // inferred from electronic annotation /// 46872 // metal ion binding // inferred from electronic annotation	---
205990_s_at	7474	WNT5A	wingless-type MMTV integration site family, member 5A	-1.837024135	3.74E-05	7165 // signal transduction // traceable author statement /// 7223 // frizzled-2 signaling pathway // inferred from electronic annotation /// 7267 // cell-cell signaling // traceable author statement /// 9653 // morphogenesis // traceable author statement /// 7275 // development // inferred from electronic annotation /// 16055 // Wnt receptor signaling pathway // inferred from electronic annotati…	5615 // extracellular space // traceable author statement /// 5625 // soluble fraction // traceable author statement /// 5576 // extracellular region // inferred from electronic annotation	5102 // receptor binding // traceable author statement /// 4871 // signal transducer activity // inferred from electronic annotation /// 4871 // signal transducer activity // traceable author statement	Wnt_signaling // GenMAPP
206542_s_at	6595	SMARCA2	SWI/SNF related, matrix associated, actin dependent regulator of chromatin, subfamily a, member 2	-1.409419105	0.000622559	6350 // transcription // inferred from electronic annotation /// 6357 // regulation of transcription from RNA polymerase II promoter // traceable author statement /// 6355 // regulation of transcription, DNA-dependent // inferred from electronic annotation /// 6355 // regulation of transcription, DNA-dependent // traceable author statement	5634 // nucleus // inferred from electronic annotation /// 5654 // nucleoplasm // traceable author statement	166 // nucleotide binding // inferred from electronic annotation /// 3677 // DNA binding // inferred from electronic annotation /// 3713 // transcription coactivator activity // traceable author statement /// 4386 // helicase activity // inferred from electronic annotation /// 4386 // helicase activity // traceable author statement /// 5515 // protein binding // inferred from physical interaction…	---
206874_s_at	---	---	---	-1.321071449	0.000323206	---	---	---	---
206965_at	11278	KLF12	Kruppel-like factor 12	-1.517046672	0.000341506	6350 // transcription // inferred from electronic annotation /// 6357 // regulation of transcription from RNA polymerase II promoter // traceable author statement /// 6355 // regulation of transcription, DNA-dependent // inferred from electronic annotation	5634 // nucleus // inferred from electronic annotation	3700 // transcription factor activity // traceable author statement /// 3714 // transcription corepressor activity // traceable author statement /// 8270 // zinc ion binding // inferred from electronic annotation /// 46872 // metal ion binding // inferred from electronic annotation /// 3676 // nucleic acid binding // inferred from electronic annotation /// 3677 // DNA binding // inferred from ele…	---
207030_s_at	1466	CSRP2	cysteine and glycine-rich protein 2	1.710064122	0.000135904	7517 // muscle development // non-traceable author statement /// 8283 // cell proliferation // non-traceable author statement /// 9887 // organ morphogenesis // non-traceable author statement /// 16049 // cell growth // non-traceable author statement /// 30154 // cell differentiation // non-traceable author statement /// 7275 // development // inferred from electronic annotation /// 30154 // cell…	5634 // nucleus // non-traceable author statement /// 5634 // nucleus // inferred from electronic annotation	8270 // zinc ion binding // inferred from electronic annotation /// 46872 // metal ion binding // inferred from electronic annotation	---
207170_s_at	25875	LETMD1	LETM1 domain containing 1	-1.324562885	0.000381286	---	---	8168 // methyltransferase activity // inferred from electronic annotation /// 8757 // S-adenosylmethionine-dependent methyltransferase activity // inferred from electronic annotation /// 16740 // transferase activity // inferred from electronic annotation	---
207257_at	2056	EPO	erythropoietin	2.975809479	8.28E-06	6950 // response to stress // traceable author statement /// 7165 // signal transduction // non-traceable author statement /// 7267 // cell-cell signaling // not recorded /// 7275 // development // not recorded /// 8015 // circulation // non-traceable author statement /// 43249 // erythrocyte maturation // inferred from electronic annotation	5615 // extracellular space // traceable author statement /// 5576 // extracellular region // inferred from electronic annotation	5128 // erythropoietin receptor binding // inferred from electronic annotation /// 5179 // hormone activity // inferred from electronic annotation /// 5128 // erythropoietin receptor binding // not recorded /// 5179 // hormone activity // not recorded	---
207406_at	1581	CYP7A1	cytochrome P450, family 7, subfamily A, polypeptide 1	-3.782775583	0.000197171	6118 // electron transport // inferred from electronic annotation /// 6629 // lipid metabolism // inferred from electronic annotation /// 6699 // bile acid biosynthesis // not recorded /// 8202 // steroid metabolism // inferred from electronic annotation /// 8203 // cholesterol metabolism // inferred from electronic annotation	5783 // endoplasmic reticulum // inferred from electronic annotation /// 5792 // microsome // inferred from electronic annotation /// 16020 // membrane // inferred from electronic annotation /// 5792 // microsome // not recorded	4497 // monooxygenase activity // inferred from electronic annotation /// 5506 // iron ion binding // inferred from electronic annotation /// 8123 // cholesterol 7-alpha-monooxygenase activity // inferred from electronic annotation /// 20037 // heme binding // inferred from electronic annotation /// 46872 // metal ion binding // inferred from electronic annotation /// 16491 // oxidoreductase acti…	Statin_Pathway_PharmGKB // GenMAPP /// Bile acid biosynthesis // KEGG
207526_s_at	9173	IL1RL1	interleukin 1 receptor-like 1	2.9126649	0.000202437	6955 // immune response // non-traceable author statement /// 7165 // signal transduction // traceable author statement	16020 // membrane // inferred from electronic annotation /// 16021 // integral to membrane // inferred from electronic annotation	4888 // transmembrane receptor activity // inferred from electronic annotation /// 4908 // interleukin-1 receptor activity // inferred from electronic annotation /// 5057 // receptor signaling protein activity // traceable author statement /// 5515 // protein binding // inferred from physical interaction /// 4872 // receptor activity // inferred from electronic annotation /// 4907 // interleukin …	---
207543_s_at	5033	P4HA1	procollagen-proline, 2-oxoglutarate 4-dioxygenase (proline 4-hydroxylase), alpha polypeptide I	1.990596892	0.00081347	19538 // protein metabolism // inferred from electronic annotation	5783 // endoplasmic reticulum // traceable author statement /// 5783 // endoplasmic reticulum // inferred from electronic annotation	4656 // procollagen-proline 4-dioxygenase activity // traceable author statement /// 5488 // binding // inferred from electronic annotation /// 5506 // iron ion binding // inferred from electronic annotation /// 16491 // oxidoreductase activity // inferred from electronic annotation /// 16702 // oxidoreductase activity, acting on single donors with incorporation of molecular oxygen, incorporation…	Arginine and proline metabolism // KEGG
207574_s_at	4616	GADD45B	growth arrest and DNA-damage-inducible, beta	2.638643232	5.09E-05	185 // activation of MAPKKK activity // traceable author statement /// 6915 // apoptosis // traceable author statement /// 6950 // response to stress // traceable author statement /// 30154 // cell differentiation // inferred from electronic annotation /// 6915 // apoptosis // inferred from electronic annotation /// 7275 // development // inferred from electronic annotation	---	---	---
207643_s_at	7132	TNFRSF1A	tumor necrosis factor receptor superfamily, member 1A	1.454838049	8.15E-05	6693 // prostaglandin metabolism // inferred from sequence or structural similarity /// 6915 // apoptosis // inferred from electronic annotation /// 6954 // inflammatory response // inferred from sequence or structural similarity /// 7165 // signal transduction // inferred from electronic annotation /// 19221 // cytokine and chemokine mediated signaling pathway // inferred from sequence or struct…	5576 // extracellular region // non-traceable author statement /// 5887 // integral to plasma membrane // traceable author statement /// 16020 // membrane // inferred from electronic annotation /// 16021 // integral to membrane // inferred from electronic annotation /// 5576 // extracellular region // traceable author statement	4872 // receptor activity // inferred from electronic annotation /// 5031 // tumor necrosis factor receptor activity // traceable author statement /// 5515 // protein binding // inferred from physical interaction /// 4871 // signal transducer activity // inferred from expression pattern /// 5515 // protein binding // inferred from electronic annotation	Apoptosis // GenMAPP /// Apoptosis_GenMAPP // GenMAPP /// Apoptosis_KEGG // GenMAPP /// Inflammatory_Response_Pathway // GenMAPP
207836_s_at	11030	RBPMS	RNA binding protein with multiple splicing	1.516335763	0.000550298	6396 // RNA processing // traceable author statement	---	166 // nucleotide binding // inferred from electronic annotation /// 3723 // RNA binding // traceable author statement /// 5515 // protein binding // inferred from physical interaction /// 3676 // nucleic acid binding // inferred from electronic annotation /// 3723 // RNA binding // inferred from electronic annotation	---
207840_at	11126	CD160	CD160 molecule	-1.884306549	6.79E-05	6968 // cellular defense response // traceable author statement /// 7166 // cell surface receptor linked signal transduction // traceable author statement /// 8283 // cell proliferation // traceable author statement	5886 // plasma membrane // non-traceable author statement /// 46658 // anchored to plasma membrane // inferred from direct assay /// 16020 // membrane // inferred from electronic annotation	4872 // receptor activity // traceable author statement /// 5102 // receptor binding // inferred from direct assay /// 30106 // MHC class I receptor activity // inferred from direct assay /// 4872 // receptor activity // inferred from electronic annotation	---
208152_s_at	9188	DDX21	DEAD (Asp-Glu-Ala-Asp) box polypeptide 21 /// DEAD (Asp-Glu-Ala-Asp) box polypeptide 21	1.793462593	1.09E-05	---	5634 // nucleus // inferred from electronic annotation /// 5730 // nucleolus // traceable author statement	166 // nucleotide binding // inferred from electronic annotation /// 3723 // RNA binding // inferred from electronic annotation /// 4004 // ATP-dependent RNA helicase activity // traceable author statement /// 5524 // ATP binding // inferred from electronic annotation /// 16787 // hydrolase activity // inferred from electronic annotation /// 4386 // helicase activity // inferred from electronic a…	---
208370_s_at	1827	DSCR1	Down syndrome critical region gene 1	1.654378031	0.000518032	7165 // signal transduction // traceable author statement /// 7417 // central nervous system development // traceable author statement /// 8015 // circulation // traceable author statement /// 19722 // calcium-mediated signaling // inferred from electronic annotation	5634 // nucleus // traceable author statement	166 // nucleotide binding // inferred from electronic annotation /// 3700 // transcription factor activity // traceable author statement /// 3677 // DNA binding // traceable author statement	---
208607_s_at	6288 /// 6289	SAA1 /// SAA2	serum amyloid A1 /// serum amyloid A1 /// serum amyloid A2 /// serum amyloid A2	10.18778574	5.17E-06	6953 // acute-phase response // non-traceable author statement /// 7204 // elevation of cytosolic calcium ion concentration // inferred from direct assay /// 7204 // elevation of cytosolic calcium ion concentration // non-traceable author statement /// 30168 // platelet activation // non-traceable author statement /// 30593 // neutrophil chemotaxis // non-traceable author statement /// 45785 // p…	5576 // extracellular region // non-traceable author statement /// 5576 // extracellular region // inferred from electronic annotation	1664 // G-protein-coupled receptor binding // inferred from direct assay /// 5319 // lipid transporter activity // inferred from electronic annotation	---
208623_s_at	7430	VIL2	villin 2 (ezrin)	1.722277268	0.000952535	7016 // cytoskeletal anchoring // non-traceable author statement /// 8360 // regulation of cell shape // inferred from electronic annotation /// 51017 // actin filament bundle formation // inferred from direct assay	5737 // cytoplasm // inferred from electronic annotation /// 5856 // cytoskeleton // inferred from electronic annotation /// 5884 // actin filament // inferred from direct assay /// 5902 // microvillus // non-traceable author statement /// 16020 // membrane // inferred from electronic annotation /// 30863 // cortical cytoskeleton // traceable author statement /// 15629 // actin cytoskeleton // in…	5198 // structural molecule activity // inferred from electronic annotation /// 8092 // cytoskeletal protein binding // inferred from electronic annotation /// 51015 // actin filament binding // inferred from direct assay /// 5515 // protein binding // inferred from physical interaction /// 5488 // binding // inferred from electronic annotation	---
208674_x_at	1650	DDOST	dolichyl-diphosphooligosaccharide-protein glycosyltransferase	1.392332045	0.000382471	18279 // protein amino acid N-linked glycosylation via asparagine // Unknown /// 18279 // protein amino acid N-linked glycosylation via asparagine // inferred from electronic annotation	8250 // oligosaccharyl transferase complex // traceable author statement /// 16020 // membrane // inferred from electronic annotation /// 16021 // integral to membrane // inferred from electronic annotation /// 5783 // endoplasmic reticulum // inferred from electronic annotation /// 5789 // endoplasmic reticulum membrane // inferred from electronic annotation	4579 // dolichyl-diphosphooligosaccharide-protein glycotransferase activity // Unknown /// 16740 // transferase activity // inferred from electronic annotation /// 4579 // dolichyl-diphosphooligosaccharide-protein glycotransferase activity // inferred from electronic annotation	N-Glycan biosynthesis // KEGG /// Glycan structures - biosynthesis 1 // KEGG
208691_at	7037	TFRC	transferrin receptor (p90, CD71) /// transferrin receptor (p90, CD71)	2.254398555	0.000522241	6508 // proteolysis // inferred from electronic annotation /// 6826 // iron ion transport // not recorded /// 6879 // iron ion homeostasis // non-traceable author statement /// 6897 // endocytosis // inferred from electronic annotation /// 6879 // iron ion homeostasis // traceable author statement	5576 // extracellular region // inferred from direct assay /// 5768 // endosome // inferred from direct assay /// 5887 // integral to plasma membrane // traceable author statement /// 16020 // membrane // non-traceable author statement /// 16020 // membrane // inferred from electronic annotation /// 16021 // integral to membrane // inferred from electronic annotation /// 5768 // endosome // trace…	4872 // receptor activity // inferred from electronic annotation /// 4998 // transferrin receptor activity // non-traceable author statement /// 8233 // peptidase activity // inferred from electronic annotation /// 4998 // transferrin receptor activity // traceable author statement	---
208724_s_at	5861	RAB1A	RAB1A, member RAS oncogene family	1.505589557	0.000917298	6888 // ER to Golgi vesicle-mediated transport // inferred from electronic annotation /// 7264 // small GTPase mediated signal transduction // inferred from electronic annotation /// 15031 // protein transport // inferred from electronic annotation /// 6364 // rRNA processing // inferred from electronic annotation /// 6810 // transport // inferred from electronic annotation /// 6886 // intracellu…	5783 // endoplasmic reticulum // inferred from electronic annotation /// 5795 // Golgi stack // inferred from electronic annotation /// 16020 // membrane // inferred from electronic annotation /// 178 // exosome (RNase complex) // inferred from electronic annotation /// 5622 // intracellular // inferred from electronic annotation	166 // nucleotide binding // inferred from electronic annotation /// 5525 // GTP binding // inferred from electronic annotation	---
208964_s_at	3992	FADS1	fatty acid desaturase 1	-2.12129497	0.000855137	6636 // fatty acid desaturation // inferred from direct assay /// 7267 // cell-cell signaling // non-traceable author statement /// 8654 // phospholipid biosynthesis // traceable author statement /// 9267 // cellular response to starvation // inferred from direct assay /// 45449 // regulation of transcription // non-traceable author statement /// 45595 // regulation of cell differentiation // non…	5624 // membrane fraction // non-traceable author statement /// 5792 // microsome // non-traceable author statement /// 16020 // membrane // inferred from electronic annotation /// 16021 // integral to membrane // non-traceable author statement /// 16021 // integral to membrane // traceable author statement	5506 // iron ion binding // inferred from electronic annotation /// 16491 // oxidoreductase activity // inferred from direct assay /// 16717 // oxidoreductase activity, acting on paired donors, with oxidation of a pair of donors resulting in the reduction of molecular oxygen to two molecules of water // inferred from electronic annotation /// 20037 // heme binding // inferred from electronic anno…	---
208991_at	6774	STAT3	signal transducer and activator of transcription 3 (acute-phase response factor)	1.779969187	0.000286289	122 // negative regulation of transcription from RNA polymerase II promoter // traceable author statement /// 6355 // regulation of transcription, DNA-dependent // inferred from electronic annotation /// 6928 // cell motility // traceable author statement /// 6953 // acute-phase response // not recorded /// 7242 // intracellular signaling cascade // inferred from electronic annotation /// 7259 //…	5634 // nucleus // inferred from electronic annotation /// 5634 // nucleus // traceable author statement /// 5737 // cytoplasm // traceable author statement	3700 // transcription factor activity // inferred from electronic annotation /// 3700 // transcription factor activity // traceable author statement /// 4871 // signal transducer activity // inferred from electronic annotation /// 5062 // hematopoietin/interferon-class (D200-domain) cytokine receptor signal transducer activity // traceable author statement /// 5509 // calcium ion binding // infer…	TGF_Beta_Signaling_Pathway // GenMAPP
209039_x_at	10938	EHD1	EH-domain containing 1	-1.564304029	0.000496215	---	---	166 // nucleotide binding // inferred from electronic annotation /// 3924 // GTPase activity // inferred from electronic annotation /// 5509 // calcium ion binding // inferred from electronic annotation /// 5515 // protein binding // inferred from physical interaction /// 5524 // ATP binding // inferred from electronic annotation /// 5525 // GTP binding // inferred from electronic annotation	---
209120_at	7026	NR2F2	nuclear receptor subfamily 2, group F, member 2	-1.820968443	8.93E-05	6350 // transcription // inferred from electronic annotation /// 6357 // regulation of transcription from RNA polymerase II promoter // traceable author statement /// 6629 // lipid metabolism // traceable author statement /// 7165 // signal transduction // traceable author statement /// 6355 // regulation of transcription, DNA-dependent // inferred from electronic annotation	5634 // nucleus // traceable author statement /// 5634 // nucleus // inferred from electronic annotation	3700 // transcription factor activity // inferred from electronic annotation /// 3706 // ligand-regulated transcription factor activity // traceable author statement /// 3707 // steroid hormone receptor activity // inferred from electronic annotation /// 3714 // transcription corepressor activity // traceable author statement /// 8270 // zinc ion binding // inferred from electronic annotation ///…	Nuclear_Receptors // GenMAPP
209121_x_at	7026	NR2F2	nuclear receptor subfamily 2, group F, member 2	-1.898630694	3.76E-05	6350 // transcription // inferred from electronic annotation /// 6357 // regulation of transcription from RNA polymerase II promoter // traceable author statement /// 6629 // lipid metabolism // traceable author statement /// 7165 // signal transduction // traceable author statement /// 6355 // regulation of transcription, DNA-dependent // inferred from electronic annotation	5634 // nucleus // traceable author statement /// 5634 // nucleus // inferred from electronic annotation	3700 // transcription factor activity // inferred from electronic annotation /// 3706 // ligand-regulated transcription factor activity // traceable author statement /// 3707 // steroid hormone receptor activity // inferred from electronic annotation /// 3714 // transcription corepressor activity // traceable author statement /// 8270 // zinc ion binding // inferred from electronic annotation ///…	Nuclear_Receptors // GenMAPP
209184_s_at	8660	IRS2	insulin receptor substrate 2	1.872223785	0.000250515	6006 // glucose metabolism // traceable author statement /// 7165 // signal transduction // traceable author statement /// 8284 // positive regulation of cell proliferation // not recorded /// 7165 // signal transduction // inferred from electronic annotation	---	4871 // signal transducer activity // traceable author statement /// 5158 // insulin receptor binding // inferred from electronic annotation /// 4871 // signal transducer activity // inferred from electronic annotation	---
209185_s_at	8660	IRS2	insulin receptor substrate 2	2.20714344	0.000212111	6006 // glucose metabolism // traceable author statement /// 7165 // signal transduction // traceable author statement /// 8284 // positive regulation of cell proliferation // not recorded /// 7165 // signal transduction // inferred from electronic annotation	---	4871 // signal transducer activity // traceable author statement /// 5158 // insulin receptor binding // inferred from electronic annotation /// 4871 // signal transducer activity // inferred from electronic annotation	---
209193_at	5292	PIM1	pim-1 oncogene /// pim-1 oncogene	1.934761958	6.82E-05	6468 // protein amino acid phosphorylation // inferred from direct assay /// 7275 // development // traceable author statement /// 8283 // cell proliferation // inferred from direct assay /// 43066 // negative regulation of apoptosis // inferred from direct assay /// 6468 // protein amino acid phosphorylation // inferred from electronic annotation	5634 // nucleus // inferred from electronic annotation /// 5737 // cytoplasm // inferred from direct assay	166 // nucleotide binding // inferred from electronic annotation /// 4674 // protein serine/threonine kinase activity // inferred from direct assay /// 5515 // protein binding // inferred from physical interaction /// 5524 // ATP binding // inferred from direct assay /// 16740 // transferase activity // inferred from electronic annotation /// 30145 // manganese ion binding // inferred from direct…	---
209206_at	9554	SEC22B	SEC22 vesicle trafficking protein homolog B (S. cerevisiae)	1.350168438	0.000344958	6888 // ER to Golgi vesicle-mediated transport // traceable author statement /// 15031 // protein transport // inferred from electronic annotation /// 16192 // vesicle-mediated transport // inferred from electronic annotation /// 6810 // transport // inferred from electronic annotation /// 6888 // ER to Golgi vesicle-mediated transport // inferred from electronic annotation	5789 // endoplasmic reticulum membrane // not recorded /// 5793 // ER-Golgi intermediate compartment // inferred from direct assay /// 5795 // Golgi stack // inferred from electronic annotation /// 16020 // membrane // inferred from electronic annotation /// 16021 // integral to membrane // inferred from electronic annotation /// 5783 // endoplasmic reticulum // inferred from electronic annotation	---	---
209377_s_at	9324	HMGN3	high mobility group nucleosomal binding domain 3	-1.417364265	0.000251168	---	785 // chromatin // inferred from electronic annotation /// 5634 // nucleus // inferred from electronic annotation /// 5634 // nucleus // non-traceable author statement	3677 // DNA binding // inferred from electronic annotation /// 46966 // thyroid hormone receptor binding // non-traceable author statement	---
209395_at	1116	CHI3L1	chitinase 3-like 1 (cartilage glycoprotein-39)	3.542070663	6.45E-05	5975 // carbohydrate metabolism // inferred from electronic annotation /// 6032 // chitin catabolism // inferred from electronic annotation	5578 // extracellular matrix (sensu Metazoa) // traceable author statement /// 5615 // extracellular space // traceable author statement	4553 // hydrolase activity, hydrolyzing O-glycosyl compounds // inferred from electronic annotation /// 4568 // chitinase activity // inferred from electronic annotation /// 5201 // extracellular matrix structural constituent // traceable author statement /// 5529 // sugar binding // inferred from electronic annotation	---
209396_s_at	1116	CHI3L1	chitinase 3-like 1 (cartilage glycoprotein-39)	4.599880074	8.72E-06	5975 // carbohydrate metabolism // inferred from electronic annotation /// 6032 // chitin catabolism // inferred from electronic annotation	5578 // extracellular matrix (sensu Metazoa) // traceable author statement /// 5615 // extracellular space // traceable author statement	4553 // hydrolase activity, hydrolyzing O-glycosyl compounds // inferred from electronic annotation /// 4568 // chitinase activity // inferred from electronic annotation /// 5201 // extracellular matrix structural constituent // traceable author statement /// 5529 // sugar binding // inferred from electronic annotation	---
209425_at	23600	AMACR	alpha-methylacyl-CoA racemase	-2.030047526	0.000615196	8152 // metabolism // inferred from electronic annotation /// 6817 // phosphate transport // inferred from electronic annotation	5739 // mitochondrion // traceable author statement /// 5777 // peroxisome // traceable author statement /// 5737 // cytoplasm // inferred from electronic annotation /// 5739 // mitochondrion // inferred from electronic annotation /// 5777 // peroxisome // inferred from electronic annotation	8111 // alpha-methylacyl-CoA racemase activity // inferred from electronic annotation /// 16829 // lyase activity // inferred from electronic annotation /// 16853 // isomerase activity // inferred from electronic annotation /// 3824 // catalytic activity // inferred from electronic annotation	---
209514_s_at	5873	RAB27A	RAB27A, member RAS oncogene family	1.463820487	2.31E-05	7264 // small GTPase mediated signal transduction // inferred from electronic annotation /// 15031 // protein transport // inferred from electronic annotation	16020 // membrane // inferred from electronic annotation	166 // nucleotide binding // inferred from electronic annotation /// 3924 // GTPase activity // traceable author statement /// 5525 // GTP binding // inferred from electronic annotation	---
209515_s_at	5873	RAB27A	RAB27A, member RAS oncogene family	1.469989683	0.000104091	7264 // small GTPase mediated signal transduction // inferred from electronic annotation /// 15031 // protein transport // inferred from electronic annotation	16020 // membrane // inferred from electronic annotation	166 // nucleotide binding // inferred from electronic annotation /// 3924 // GTPase activity // traceable author statement /// 5525 // GTP binding // inferred from electronic annotation	---
209586_s_at	58497	PRUNE	prune homolog (Drosophila)	-1.324955684	0.00060855	---	5737 // cytoplasm // inferred from electronic annotation	16462 // pyrophosphatase activity // inferred from electronic annotation	Purine metabolism // KEGG
209760_at	23240	KIAA0922	KIAA0922	-1.659999521	5.06E-05	---	---	---	---
209862_s_at	9702	CEP57	centrosomal protein 57kDa	1.336004761	0.000248306	60 // protein import into nucleus, translocation // inferred from sequence or structural similarity /// 8543 // fibroblast growth factor receptor signaling pathway // inferred from physical interaction	5634 // nucleus // inferred from electronic annotation /// 5794 // Golgi apparatus // inferred from direct assay /// 5813 // centrosome // inferred from direct assay /// 5874 // microtubule // inferred from direct assay	17134 // fibroblast growth factor binding // inferred from physical interaction /// 42803 // protein homodimerization activity // inferred from physical interaction	---
209875_s_at	6696	SPP1	secreted phosphoprotein 1 (osteopontin, bone sialoprotein I, early T-lymphocyte activation 1)	2.422895041	3.13E-05	1503 // ossification // inferred from electronic annotation /// 1503 // ossification // traceable author statement /// 6916 // anti-apoptosis // inferred from sequence or structural similarity /// 7155 // cell adhesion // inferred from electronic annotation /// 7160 // cell-matrix adhesion // non-traceable author statement /// 7267 // cell-cell signaling // traceable author statement /// 30502 //…	5578 // extracellular matrix (sensu Metazoa) // traceable author statement /// 5615 // extracellular space // inferred from electronic annotation /// 5576 // extracellular region // traceable author statement	5125 // cytokine activity // inferred from sequence or structural similarity /// 5178 // integrin binding // non-traceable author statement /// 5515 // protein binding // inferred from electronic annotation /// 8083 // growth factor activity // traceable author statement /// 5125 // cytokine activity // inferred from electronic annotation	TGF_Beta_Signaling_Pathway // GenMAPP
209989_at	10795	ZNF268	zinc finger protein 268	-1.306512327	0.000813148	6350 // transcription // inferred from electronic annotation /// 6355 // regulation of transcription, DNA-dependent // non-traceable author statement /// 6355 // regulation of transcription, DNA-dependent // inferred from electronic annotation	5634 // nucleus // non-traceable author statement /// 5622 // intracellular // inferred from electronic annotation /// 5634 // nucleus // inferred from electronic annotation	3700 // transcription factor activity // non-traceable author statement /// 8270 // zinc ion binding // inferred from electronic annotation /// 46872 // metal ion binding // inferred from electronic annotation /// 3676 // nucleic acid binding // inferred from electronic annotation /// 3677 // DNA binding // inferred from electronic annotation /// 3677 // DNA binding // non-traceable author statem…	---
210001_s_at	8651	SOCS1	suppressor of cytokine signaling 1	2.344838026	3.45E-08	1558 // regulation of cell growth // inferred from electronic annotation /// 1932 // regulation of protein amino acid phosphorylation // inferred from sequence or structural similarity /// 6512 // ubiquitin cycle // inferred from electronic annotation /// 7242 // intracellular signaling cascade // inferred from electronic annotation /// 7259 // JAK-STAT cascade // traceable author statement /// 1…	5737 // cytoplasm // traceable author statement	4860 // protein kinase inhibitor activity // traceable author statement /// 5159 // insulin-like growth factor receptor binding // inferred from physical interaction /// 19901 // protein kinase binding // inferred from physical interaction /// 19210 // kinase inhibitor activity // inferred from sequence or structural similarity	---
210142_x_at	10211	FLOT1	flotillin 1	1.33292979	6.09E-05	---	5901 // caveola // traceable author statement /// 16020 // membrane // inferred from electronic annotation /// 16021 // integral to membrane // inferred from electronic annotation /// 16021 // integral to membrane // traceable author statement /// 16600 // flotillin complex // inferred from electronic annotation	5515 // protein binding // inferred from physical interaction	---
210827_s_at	1999	ELF3	E74-like factor 3 (ets domain transcription factor, epithelial-specific )	2.503627412	9.70E-07	6355 // regulation of transcription, DNA-dependent // inferred from electronic annotation /// 6366 // transcription from RNA polymerase II promoter // traceable author statement /// 8544 // epidermis development // non-traceable author statement /// 9653 // morphogenesis // not recorded /// 7275 // development // traceable author statement	5634 // nucleus // inferred from electronic annotation /// 5634 // nucleus // non-traceable author statement	3700 // transcription factor activity // non-traceable author statement /// 3700 // transcription factor activity // traceable author statement /// 3713 // transcription coactivator activity // traceable author statement /// 43565 // sequence-specific DNA binding // inferred from electronic annotation /// 3677 // DNA binding // inferred from electronic annotation /// 3700 // transcription factor …	---
210951_x_at	5873	RAB27A	RAB27A, member RAS oncogene family	1.578041137	0.000314509	7264 // small GTPase mediated signal transduction // inferred from electronic annotation /// 15031 // protein transport // inferred from electronic annotation	16020 // membrane // inferred from electronic annotation	166 // nucleotide binding // inferred from electronic annotation /// 3924 // GTPase activity // traceable author statement /// 5525 // GTP binding // inferred from electronic annotation	---
210997_at	3082	HGF	hepatocyte growth factor (hepapoietin A; scatter factor)	1.518920623	0.000905738	6508 // proteolysis // inferred from electronic annotation /// 7067 // mitosis // non-traceable author statement /// 7596 // blood coagulation // inferred from electronic annotation	---	4252 // serine-type endopeptidase activity // inferred from electronic annotation /// 5509 // calcium ion binding // inferred from electronic annotation /// 8083 // growth factor activity // non-traceable author statement /// 8083 // growth factor activity // inferred from electronic annotation	---
211458_s_at	23710 /// 23766	GABARAPL1 /// GABARAPL3	GABA(A) receptor-associated protein like 1 /// GABA(A) receptors associated protein like 3	1.703999865	0.000217006	6605 // protein targeting // inferred from sequence or structural similarity /// 7268 // synaptic transmission // inferred from sequence or structural similarity	5776 // autophagic vacuole // inferred from direct assay /// 5874 // microtubule // inferred from electronic annotation /// 5886 // plasma membrane // inferred from sequence or structural similarity	5515 // protein binding // inferred from physical interaction /// 5515 // protein binding // inferred from sequence or structural similarity /// 48487 // beta-tubulin binding // inferred from sequence or structural similarity /// 50811 // GABA receptor binding // inferred from sequence or structural similarity	---
211652_s_at	3929	LBP	lipopolysaccharide binding protein /// lipopolysaccharide binding protein	3.241253528	0.00011862	6869 // lipid transport // inferred from electronic annotation /// 6953 // acute-phase response // traceable author statement /// 6968 // cellular defense response // traceable author statement /// 9618 // response to pathogenic bacteria // traceable author statement /// 42742 // defense response to bacteria // inferred from electronic annotation /// 6810 // transport // inferred from electronic …	5615 // extracellular space // traceable author statement /// 16020 // membrane // inferred from electronic annotation /// 16021 // integral to membrane // inferred from electronic annotation /// 5576 // extracellular region // non-traceable author statement	8289 // lipid binding // inferred from electronic annotation	---
211732_x_at	3176	HNMT	histamine N-methyltransferase /// histamine N-methyltransferase	-1.523477048	0.00097581	7585 // respiratory gaseous exchange // traceable author statement	---	8168 // methyltransferase activity // inferred from electronic annotation /// 8757 // S-adenosylmethionine-dependent methyltransferase activity // inferred from electronic annotation /// 16740 // transferase activity // inferred from electronic annotation /// 46539 // histamine N-methyltransferase activity // inferred from electronic annotation	Histidine metabolism // KEGG
212148_at	5087	PBX1	Pre-B-cell leukemia transcription factor 1	-1.483926584	0.000222166	6355 // regulation of transcription, DNA-dependent // inferred from electronic annotation /// 6366 // transcription from RNA polymerase II promoter // not recorded /// 6700 // C21-steroid hormone biosynthesis // inferred from electronic annotation /// 7548 // sex differentiation // inferred from electronic annotation /// 9790 // embryonic development // inferred from sequence or structural simila…	5634 // nucleus // inferred from electronic annotation /// 5634 // nucleus // inferred from sequence or structural similarity	3700 // transcription factor activity // inferred from electronic annotation /// 3700 // transcription factor activity // non-traceable author statement /// 5515 // protein binding // inferred from physical interaction /// 5515 // protein binding // inferred from sequence or structural similarity /// 43565 // sequence-specific DNA binding // inferred from electronic annotation /// 3677 // DNA bin…	---
212251_at	92140	MTDH	metadherin	1.428692979	0.000590703	---	5634 // nucleus // inferred from electronic annotation /// 5783 // endoplasmic reticulum // inferred from electronic annotation /// 16020 // membrane // inferred from electronic annotation /// 16021 // integral to membrane // inferred from electronic annotation	---	---
212458_at	200734	SPRED2	sprouty-related, EVH1 domain containing 2	-1.375207163	0.000284376	188 // inactivation of MAPK activity // inferred from sequence or structural similarity /// 7275 // development // inferred from electronic annotation /// 9966 // regulation of signal transduction // inferred from electronic annotation	16020 // membrane // inferred from electronic annotation	5173 // stem cell factor receptor binding // inferred from sequence or structural similarity /// 5515 // protein binding // inferred from sequence or structural similarity	---
212531_at	3934	LCN2	lipocalin 2 (oncogene 24p3)	1.846639414	0.000115865	6810 // transport // inferred from electronic annotation	5625 // soluble fraction // not recorded /// 5737 // cytoplasm // not recorded	5215 // transporter activity // inferred from electronic annotation /// 5488 // binding // inferred from electronic annotation	---
212657_s_at	3557	IL1RN	interleukin 1 receptor antagonist	3.448003324	9.35E-06	6954 // inflammatory response // not recorded /// 6955 // immune response // inferred from electronic annotation /// 6955 // immune response // non-traceable author statement	5615 // extracellular space // traceable author statement /// 5622 // intracellular // non-traceable author statement /// 5576 // extracellular region // inferred from electronic annotation /// 5622 // intracellular // not recorded	5152 // interleukin-1 receptor antagonist activity // traceable author statement /// 5149 // interleukin-1 receptor binding // inferred from electronic annotation /// 5152 // interleukin-1 receptor antagonist activity // inferred from electronic annotation	---
212659_s_at	3557	IL1RN	interleukin 1 receptor antagonist	2.311838553	3.63E-05	6954 // inflammatory response // not recorded /// 6955 // immune response // inferred from electronic annotation /// 6955 // immune response // non-traceable author statement	5615 // extracellular space // traceable author statement /// 5622 // intracellular // non-traceable author statement /// 5576 // extracellular region // inferred from electronic annotation /// 5622 // intracellular // not recorded	5152 // interleukin-1 receptor antagonist activity // traceable author statement /// 5149 // interleukin-1 receptor binding // inferred from electronic annotation /// 5152 // interleukin-1 receptor antagonist activity // inferred from electronic annotation	---
212757_s_at	818	CAMK2G	calcium/calmodulin-dependent protein kinase (CaM kinase) II gamma	-1.315774644	2.59E-05	6468 // protein amino acid phosphorylation // inferred from electronic annotation /// 6468 // protein amino acid phosphorylation // non-traceable author statement /// 7165 // signal transduction // non-traceable author statement /// 30073 // insulin secretion // non-traceable author statement	5954 // calcium- and calmodulin-dependent protein kinase complex // traceable author statement	166 // nucleotide binding // inferred from electronic annotation /// 3824 // catalytic activity // inferred from electronic annotation /// 4674 // protein serine/threonine kinase activity // inferred from electronic annotation /// 4685 // calcium- and calmodulin-dependent protein kinase activity // non-traceable author statement /// 4713 // protein-tyrosine kinase activity // inferred from electr…	Calcium_regulation_in_cardiac_cells // GenMAPP /// Calcium_regulation_in_cardiac_cells // GenMAPP /// Calcium_regulation_in_cardiac_cells // GenMAPP /// Smooth_muscle_contraction // GenMAPP /// Smooth_muscle_contraction // GenMAPP /// Smooth_muscle_contraction // GenMAPP
212838_at	23268	DNMBP	dynamin binding protein	-1.350800587	0.000706772	7242 // intracellular signaling cascade // inferred from electronic annotation /// 35023 // regulation of Rho protein signal transduction // inferred from electronic annotation	5737 // cytoplasm // inferred from electronic annotation /// 5795 // Golgi stack // inferred from electronic annotation /// 5856 // cytoskeleton // inferred from electronic annotation	5089 // Rho guanyl-nucleotide exchange factor activity // inferred from electronic annotation /// 5515 // protein binding // inferred from electronic annotation /// 5085 // guanyl-nucleotide exchange factor activity // inferred from electronic annotation	---
212856_at	23151	DIP	death-inducing-protein	2.553428576	1.06E-06	15977 // carbon utilization by fixation of carbon dioxide // inferred from electronic annotation	9573 // ribulose bisphosphate carboxylase complex (sensu Magnoliophyta) // inferred from electronic annotation	16984 // ribulose-bisphosphate carboxylase activity // inferred from electronic annotation	---
212956_at	23158	TBC1D9	TBC1 domain family, member 9 (with GRAM domain)	-1.649770238	0.000231526	---	---	5509 // calcium ion binding // inferred from electronic annotation	---
213003_s_at	---	CEBPD	CCAAT/enhancer binding protein (C/EBP), delta	1.538390757	0.00011022	---	---	---	---
213006_at	1052	CEBPD	CCAAT/enhancer binding protein (C/EBP), delta	2.167918199	4.73E-08	6350 // transcription // inferred from electronic annotation /// 6355 // regulation of transcription, DNA-dependent // inferred from electronic annotation /// 6366 // transcription from RNA polymerase II promoter // traceable author statement	5634 // nucleus // inferred from electronic annotation	43565 // sequence-specific DNA binding // inferred from electronic annotation /// 46983 // protein dimerization activity // inferred from electronic annotation /// 3677 // DNA binding // inferred from electronic annotation	---
213085_s_at	23286	WWC1	WW and C2 domain containing 1	1.74771359	0.000459141	---	---	---	---
213142_x_at	54103	LOC54103	hypothetical protein LOC54103	-1.76677251	6.85E-05	---	---	---	---
213300_at	23130	KIAA0404	hypothetical protein LOC23130	1.369180889	0.000623331	---	---	---	---
213349_at	23023	TMCC1	transmembrane and coiled-coil domain family 1	1.865098734	0.000538617	---	16020 // membrane // inferred from electronic annotation /// 16021 // integral to membrane // inferred from electronic annotation	---	---
213424_at	23366	KIAA0895	KIAA0895 protein	1.518919636	5.09E-05	---	---	---	---
213425_at	7474	WNT5A	wingless-type MMTV integration site family, member 5A /// wingless-type MMTV integration site family, member 5A	-1.594615868	0.000470465	7165 // signal transduction // traceable author statement /// 7223 // frizzled-2 signaling pathway // inferred from electronic annotation /// 7267 // cell-cell signaling // traceable author statement /// 9653 // morphogenesis // traceable author statement /// 7275 // development // inferred from electronic annotation /// 16055 // Wnt receptor signaling pathway // inferred from electronic annotati…	5615 // extracellular space // traceable author statement /// 5625 // soluble fraction // traceable author statement /// 5576 // extracellular region // inferred from electronic annotation	5102 // receptor binding // traceable author statement /// 4871 // signal transducer activity // inferred from electronic annotation	---
213478_at	23254	KIAA1026	kazrin	-2.318269548	0.000270553	6810 // transport // inferred from electronic annotation	1533 // cornified envelope // inferred from direct assay /// 30057 // desmosome // inferred from direct assay /// 16020 // membrane // inferred from electronic annotation	5355 // glucose transporter activity // inferred from electronic annotation	---
213488_at	25992	SNED1	sushi, nidogen and EGF-like domains 1	-1.403881618	0.000532571	7160 // cell-matrix adhesion // inferred from electronic annotation	---	5509 // calcium ion binding // inferred from electronic annotation	---
213596_at	837	CASP4	caspase 4, apoptosis-related cysteine peptidase	1.436981828	0.000479108	6508 // proteolysis // inferred from electronic annotation /// 6508 // proteolysis // traceable author statement /// 6917 // induction of apoptosis // traceable author statement /// 42981 // regulation of apoptosis // inferred from electronic annotation /// 6915 // apoptosis // inferred from electronic annotation /// 6915 // apoptosis // traceable author statement	5622 // intracellular // inferred from electronic annotation /// 5737 // cytoplasm // not recorded	5515 // protein binding // inferred from electronic annotation /// 8234 // cysteine-type peptidase activity // inferred from electronic annotation /// 30693 // caspase activity // inferred from electronic annotation /// 8233 // peptidase activity // inferred from electronic annotation /// 16787 // hydrolase activity // inferred from electronic annotation /// 30693 // caspase activity // traceable…	Apoptosis // GenMAPP /// Apoptosis // GenMAPP /// Apoptosis // GenMAPP /// Apoptosis_KEGG // GenMAPP /// Apoptosis_KEGG // GenMAPP /// Apoptosis_KEGG // GenMAPP
213631_x_at	3240	HP	Haptoglobin	2.256933915	2.07E-05	6508 // proteolysis // inferred from electronic annotation /// 6879 // iron ion homeostasis // non-traceable author statement /// 6952 // defense response // traceable author statement /// 398 // nuclear mRNA splicing, via spliceosome // inferred from electronic annotation /// 6118 // electron transport // inferred from electronic annotation /// 6397 // mRNA processing // inferred from electronic…	5576 // extracellular region // inferred from electronic annotation /// 5576 // extracellular region // non-traceable author statement /// 5634 // nucleus // inferred from electronic annotation /// 5681 // spliceosome complex // inferred from electronic annotation	4252 // serine-type endopeptidase activity // inferred from electronic annotation /// 30492 // hemoglobin binding // inferred from electronic annotation	---
213632_at	1723	DHODH	dihydroorotate dehydrogenase	1.798691939	1.32E-05	6207 // 'de novo' pyrimidine base biosynthesis // inferred from electronic annotation /// 6207 // 'de novo' pyrimidine base biosynthesis // non-traceable author statement /// 6221 // pyrimidine nucleotide biosynthesis // inferred from electronic annotation /// 6222 // UMP biosynthesis // inferred from electronic annotation	5739 // mitochondrion // inferred from electronic annotation /// 5743 // mitochondrial inner membrane // non-traceable author statement /// 16020 // membrane // inferred from electronic annotation	4152 // dihydroorotate dehydrogenase activity // inferred from electronic annotation /// 4152 // dihydroorotate dehydrogenase activity // non-traceable author statement /// 4158 // dihydroorotate oxidase activity // inferred from electronic annotation /// 16491 // oxidoreductase activity // inferred from electronic annotation	Pyrimidine metabolism // KEGG
213664_at	6505	SLC1A1	solute carrier family 1 (neuronal/epithelial high affinity glutamate transporter, system Xag), member 1	2.062553781	0.000756585	6810 // transport // inferred from electronic annotation /// 6835 // dicarboxylic acid transport // inferred from electronic annotation /// 7268 // synaptic transmission // traceable author statement /// 15813 // L-glutamate transport // traceable author statement	5624 // membrane fraction // traceable author statement /// 5887 // integral to plasma membrane // traceable author statement /// 16020 // membrane // inferred from electronic annotation /// 16021 // integral to membrane // inferred from electronic annotation	5313 // L-glutamate transporter activity // traceable author statement /// 15293 // symporter activity // inferred from electronic annotation /// 17153 // sodium:dicarboxylate symporter activity // inferred from electronic annotation	---
213836_s_at	55062	WIPI1	WD repeat domain, phosphoinositide interacting 1	1.481471265	8.39E-05	6914 // autophagy // inferred from electronic annotation	5795 // Golgi stack // inferred from electronic annotation	---	---
214295_at	57235	KIAA0485	KIAA0485 protein	-2.053746143	5.66E-05	---	---	---	---
214323_s_at	65110	UPF3A	UPF3 regulator of nonsense transcripts homolog A (yeast)	-1.344870104	0.000710343	184 // mRNA catabolism, nonsense-mediated decay // non-traceable author statement /// 6397 // mRNA processing // inferred from electronic annotation /// 6406 // mRNA export from nucleus // inferred from electronic annotation /// 6810 // transport // inferred from electronic annotation /// 184 // mRNA catabolism, nonsense-mediated decay // inferred from electronic annotation	5634 // nucleus // non-traceable author statement /// 5737 // cytoplasm // non-traceable author statement /// 5634 // nucleus // inferred from electronic annotation	166 // nucleotide binding // inferred from electronic annotation /// 3723 // RNA binding // inferred from electronic annotation /// 5487 // nucleocytoplasmic transporter activity // non-traceable author statement	---
214329_x_at	8743	TNFSF10	tumor necrosis factor (ligand) superfamily, member 10 /// tumor necrosis factor (ligand) superfamily, member 10	-2.66130043	1.52E-07	6915 // apoptosis // inferred from electronic annotation /// 6917 // induction of apoptosis // traceable author statement /// 6955 // immune response // inferred from electronic annotation /// 7165 // signal transduction // traceable author statement /// 7267 // cell-cell signaling // traceable author statement /// 43123 // positive regulation of I-kappaB kinase/NF-kappaB cascade // inferred from…	5615 // extracellular space // inferred from electronic annotation /// 5625 // soluble fraction // traceable author statement /// 5887 // integral to plasma membrane // traceable author statement /// 16020 // membrane // inferred from electronic annotation /// 16021 // integral to membrane // inferred from electronic annotation	5164 // tumor necrosis factor receptor binding // inferred from electronic annotation /// 8270 // zinc ion binding // inferred from electronic annotation /// 46872 // metal ion binding // inferred from electronic annotation /// 4871 // signal transducer activity // inferred from expression pattern /// 5125 // cytokine activity // inferred from electronic annotation /// 5102 // receptor binding //…	Apoptosis // GenMAPP /// Apoptosis_GenMAPP // GenMAPP
214370_at	6279	S100A8	S100 calcium binding protein A8	3.525364289	3.18E-05	6954 // inflammatory response // traceable author statement	5615 // extracellular space // not recorded	5509 // calcium ion binding // traceable author statement /// 5509 // calcium ion binding // inferred from electronic annotation	---
214456_x_at	6288	SAA1	serum amyloid A1	9.47340209	1.63E-05	6953 // acute-phase response // non-traceable author statement /// 7204 // elevation of cytosolic calcium ion concentration // inferred from direct assay /// 7204 // elevation of cytosolic calcium ion concentration // non-traceable author statement /// 30168 // platelet activation // non-traceable author statement /// 30593 // neutrophil chemotaxis // non-traceable author statement /// 45785 // p…	5576 // extracellular region // non-traceable author statement /// 5576 // extracellular region // inferred from electronic annotation	1664 // G-protein-coupled receptor binding // inferred from direct assay /// 5319 // lipid transporter activity // inferred from electronic annotation	---
214461_at	3929	LBP	lipopolysaccharide binding protein	4.431758862	3.97E-05	6869 // lipid transport // inferred from electronic annotation /// 6953 // acute-phase response // traceable author statement /// 6968 // cellular defense response // traceable author statement /// 9618 // response to pathogenic bacteria // traceable author statement /// 42742 // defense response to bacteria // inferred from electronic annotation /// 6810 // transport // inferred from electronic …	5615 // extracellular space // traceable author statement /// 16020 // membrane // inferred from electronic annotation /// 16021 // integral to membrane // inferred from electronic annotation /// 5576 // extracellular region // non-traceable author statement	8289 // lipid binding // inferred from electronic annotation	---
214586_at	2861	GPR37	G protein-coupled receptor 37 (endothelin receptor type B-like)	1.500836768	0.000896552	7165 // signal transduction // inferred from electronic annotation /// 7186 // G-protein coupled receptor protein signaling pathway // traceable author statement /// 7186 // G-protein coupled receptor protein signaling pathway // inferred from electronic annotation	5887 // integral to plasma membrane // traceable author statement /// 16020 // membrane // inferred from electronic annotation /// 16021 // integral to membrane // inferred from electronic annotation	1584 // rhodopsin-like receptor activity // inferred from electronic annotation /// 4872 // receptor activity // inferred from electronic annotation /// 16526 // G-protein coupled receptor activity, unknown ligand // inferred from electronic annotation /// 4871 // signal transducer activity // inferred from electronic annotation /// 4930 // G-protein coupled receptor activity // inferred from ele…	GPCRDB_Class_A_Rhodopsin-like // GenMAPP
214801_at	64163	IFRG15	Interferon responsive gene 15	1.31545707	8.83E-05	---	---	5515 // protein binding // inferred from physical interaction	---
215073_s_at	7026	NR2F2	nuclear receptor subfamily 2, group F, member 2	-1.596738692	0.000131971	6350 // transcription // inferred from electronic annotation /// 6357 // regulation of transcription from RNA polymerase II promoter // traceable author statement /// 6629 // lipid metabolism // traceable author statement /// 7165 // signal transduction // traceable author statement /// 6355 // regulation of transcription, DNA-dependent // inferred from electronic annotation	5634 // nucleus // traceable author statement /// 5634 // nucleus // inferred from electronic annotation	3700 // transcription factor activity // inferred from electronic annotation /// 3706 // ligand-regulated transcription factor activity // traceable author statement /// 3707 // steroid hormone receptor activity // inferred from electronic annotation /// 3714 // transcription corepressor activity // traceable author statement /// 8270 // zinc ion binding // inferred from electronic annotation ///…	Nuclear_Receptors // GenMAPP
215078_at	6648	SOD2	superoxide dismutase 2, mitochondrial	2.217222103	0.000255561	303 // response to superoxide // inferred from sequence or structural similarity /// 303 // response to superoxide // traceable author statement /// 1315 // age-dependent response to reactive oxygen species // inferred from mutant phenotype /// 1315 // age-dependent response to reactive oxygen species // inferred from sequence or structural similarity /// 6357 // regulation of transcription from …	5739 // mitochondrion // traceable author statement /// 5739 // mitochondrion // inferred from electronic annotation	4784 // superoxide dismutase activity // inferred from electronic annotation /// 8383 // manganese superoxide dismutase activity // inferred from direct assay /// 16491 // oxidoreductase activity // inferred from electronic annotation /// 30145 // manganese ion binding // inferred from electronic annotation /// 46872 // metal ion binding // inferred from electronic annotation	Neurodegenerative Disorders // KEGG /// Amyotrophic lateral sclerosis (ALS) // KEGG
215165_x_at	7372	UMPS	uridine monophosphate synthetase (orotate phosphoribosyl transferase and orotidine-5'-decarboxylase)	1.332265241	0.000469584	6207 // 'de novo' pyrimidine base biosynthesis // inferred from electronic annotation /// 6221 // pyrimidine nucleotide biosynthesis // inferred from electronic annotation /// 6222 // UMP biosynthesis // traceable author statement /// 9116 // nucleoside metabolism // inferred from electronic annotation	---	4588 // orotate phosphoribosyltransferase activity // traceable author statement /// 4590 // orotidine-5'-phosphate decarboxylase activity // traceable author statement /// 16757 // transferase activity, transferring glycosyl groups // inferred from electronic annotation /// 16829 // lyase activity // inferred from electronic annotation /// 3824 // catalytic activity // inferred from electronic a…	Pyrimidine metabolism // KEGG /// Pyrimidine metabolism // KEGG
215223_s_at	6648	SOD2	superoxide dismutase 2, mitochondrial	2.938255611	0.000130218	303 // response to superoxide // inferred from sequence or structural similarity /// 303 // response to superoxide // traceable author statement /// 1315 // age-dependent response to reactive oxygen species // inferred from mutant phenotype /// 1315 // age-dependent response to reactive oxygen species // inferred from sequence or structural similarity /// 6357 // regulation of transcription from …	5739 // mitochondrion // traceable author statement /// 5739 // mitochondrion // inferred from electronic annotation	4784 // superoxide dismutase activity // inferred from electronic annotation /// 8383 // manganese superoxide dismutase activity // inferred from direct assay /// 16491 // oxidoreductase activity // inferred from electronic annotation /// 30145 // manganese ion binding // inferred from electronic annotation /// 46872 // metal ion binding // inferred from electronic annotation	Neurodegenerative Disorders // KEGG /// Amyotrophic lateral sclerosis (ALS) // KEGG
215554_at	2822	GPLD1	glycosylphosphatidylinositol specific phospholipase D1	-2.196891889	0.000330527	---	5576 // extracellular region // inferred from electronic annotation	4621 // glycosylphosphatidylinositol phospholipase D activity // inferred from electronic annotation /// 16787 // hydrolase activity // inferred from electronic annotation /// 4630 // phospholipase D activity // traceable author statement	Glycosylphosphatidylinositol(GPI)-anchor // KEGG
215573_at	847	CAT	Catalase	-1.992508428	4.14E-06	6118 // electron transport // inferred from electronic annotation /// 6979 // response to oxidative stress // inferred from electronic annotation /// 42744 // hydrogen peroxide catabolism // inferred from electronic annotation	5777 // peroxisome // inferred from electronic annotation	4096 // catalase activity // traceable author statement /// 5506 // iron ion binding // inferred from electronic annotation /// 16491 // oxidoreductase activity // inferred from electronic annotation /// 46872 // metal ion binding // inferred from electronic annotation /// 4096 // catalase activity // inferred from electronic annotation /// 4601 // peroxidase activity // inferred from electronic …	Tryptophan metabolism // KEGG /// Methane metabolism // KEGG /// Amyotrophic lateral sclerosis (ALS) // KEGG
215667_x_at	641799 /// 641800 /// 645243 /// 645248	LOC441259 /// LOC729453 /// LOC730324	similar to postmeiotic segregation increased 2-like 2 /// similar to postmeiotic segregation increased 2-like 2 /// similar to postmeiotic segregation increased 2-like 2	-1.343878274	0.000299521	---	---	---	---
215696_s_at	9919	KIAA0310	KIAA0310	1.391995377	0.000591054	---	---	---	---
215783_s_at	249	ALPL	alkaline phosphatase, liver/bone/kidney	1.631127847	8.84E-06	1503 // ossification // inferred from electronic annotation /// 8152 // metabolism // inferred from electronic annotation /// 1501 // skeletal development // traceable author statement	16020 // membrane // inferred from electronic annotation /// 16021 // integral to membrane // inferred from electronic annotation	287 // magnesium ion binding // inferred from electronic annotation /// 4035 // alkaline phosphatase activity // inferred from electronic annotation /// 8270 // zinc ion binding // inferred from electronic annotation /// 16787 // hydrolase activity // inferred from electronic annotation	gamma-Hexachlorocyclohexane degradation // KEGG /// Folate biosynthesis // KEGG /// Two-component system - General // KEGG
216305_s_at	6936	C2orf3	chromosome 2 open reading frame 3	-1.362532297	0.000206764	6350 // transcription // inferred from electronic annotation /// 6355 // regulation of transcription, DNA-dependent // inferred from electronic annotation	5634 // nucleus // inferred from electronic annotation	3677 // DNA binding // inferred from electronic annotation /// 3702 // RNA polymerase II transcription factor activity // not recorded	---
216614_at	3709	ITPR2	Inositol 1,4,5-triphosphate receptor, type 2	-1.880288632	0.00013039	6812 // cation transport // inferred from electronic annotation /// 6816 // calcium ion transport // inferred from electronic annotation /// 7165 // signal transduction // traceable author statement /// 6810 // transport // inferred from electronic annotation /// 6811 // ion transport // inferred from electronic annotation /// 6810 // transport // traceable author statement	5783 // endoplasmic reticulum // traceable author statement /// 5886 // plasma membrane // traceable author statement /// 16021 // integral to membrane // inferred from electronic annotation /// 5783 // endoplasmic reticulum // inferred from electronic annotation /// 16020 // membrane // inferred from electronic annotation	5220 // inositol 1,4,5-triphosphate-sensitive calcium-release channel activity // inferred from electronic annotation /// 5262 // calcium channel activity // inferred from electronic annotation /// 5509 // calcium ion binding // inferred from electronic annotation /// 8095 // inositol-1,4,5-triphosphate receptor activity // traceable author statement /// 15085 // calcium ion transporter activity …	Calcium_regulation_in_cardiac_cells // GenMAPP /// Smooth_muscle_contraction // GenMAPP
216627_s_at	2683	B4GALT1	UDP-Gal:betaGlcNAc beta 1,4- galactosyltransferase, polypeptide 1	1.405996788	7.55E-05	5975 // carbohydrate metabolism // inferred from electronic annotation /// 9312 // oligosaccharide biosynthesis // non-traceable author statement	5795 // Golgi stack // inferred from electronic annotation /// 16020 // membrane // inferred from electronic annotation /// 16021 // integral to membrane // inferred from electronic annotation /// 5794 // Golgi apparatus // traceable author statement	3831 // beta-N-acetylglucosaminylglycopeptide beta-1,4-galactosyltransferase activity // inferred from electronic annotation /// 3945 // N-acetyllactosamine synthase activity // inferred from electronic annotation /// 8378 // galactosyltransferase activity // non-traceable author statement /// 16757 // transferase activity, transferring glycosyl groups // inferred from electronic annotation /// 3…	Galactose metabolism // KEGG /// N-Glycan biosynthesis // KEGG /// Keratan sulfate biosynthesis // KEGG /// Glycan structures - biosynthesis 1 // KEGG
216841_s_at	6648	SOD2	superoxide dismutase 2, mitochondrial	2.667582193	8.85E-06	303 // response to superoxide // inferred from sequence or structural similarity /// 303 // response to superoxide // traceable author statement /// 1315 // age-dependent response to reactive oxygen species // inferred from mutant phenotype /// 1315 // age-dependent response to reactive oxygen species // inferred from sequence or structural similarity /// 6357 // regulation of transcription from …	5739 // mitochondrion // traceable author statement /// 5739 // mitochondrion // inferred from electronic annotation	4784 // superoxide dismutase activity // inferred from electronic annotation /// 8383 // manganese superoxide dismutase activity // inferred from direct assay /// 16491 // oxidoreductase activity // inferred from electronic annotation /// 30145 // manganese ion binding // inferred from electronic annotation /// 46872 // metal ion binding // inferred from electronic annotation	Neurodegenerative Disorders // KEGG /// Amyotrophic lateral sclerosis (ALS) // KEGG
217707_x_at	6595	SMARCA2	SWI/SNF related, matrix associated, actin dependent regulator of chromatin, subfamily a, member 2	-1.414251432	0.000251726	6350 // transcription // inferred from electronic annotation /// 6357 // regulation of transcription from RNA polymerase II promoter // traceable author statement /// 6355 // regulation of transcription, DNA-dependent // inferred from electronic annotation /// 6355 // regulation of transcription, DNA-dependent // traceable author statement	5634 // nucleus // inferred from electronic annotation /// 5654 // nucleoplasm // traceable author statement	166 // nucleotide binding // inferred from electronic annotation /// 3677 // DNA binding // inferred from electronic annotation /// 3713 // transcription coactivator activity // traceable author statement /// 4386 // helicase activity // inferred from electronic annotation /// 4386 // helicase activity // traceable author statement /// 5515 // protein binding // inferred from physical interaction…	---
217738_at	10135 /// 646309 /// 651511	PBEF1	pre-B-cell colony enhancing factor 1	3.255896928	4.80E-07	7165 // signal transduction // traceable author statement /// 7267 // cell-cell signaling // traceable author statement /// 8284 // positive regulation of cell proliferation // traceable author statement /// 19363 // pyridine nucleotide biosynthesis // inferred from electronic annotation	---	4516 // nicotinate phosphoribosyltransferase activity // inferred from electronic annotation /// 5125 // cytokine activity // traceable author statement /// 16757 // transferase activity, transferring glycosyl groups // inferred from electronic annotation /// 47280 // nicotinamide phosphoribosyltransferase activity // inferred from electronic annotation /// 16740 // transferase activity // inferr…	---
217739_s_at	10135 /// 646309 /// 651511	PBEF1	pre-B-cell colony enhancing factor 1	4.012868448	3.45E-07	7165 // signal transduction // traceable author statement /// 7267 // cell-cell signaling // traceable author statement /// 8284 // positive regulation of cell proliferation // traceable author statement /// 19363 // pyridine nucleotide biosynthesis // inferred from electronic annotation	---	4516 // nicotinate phosphoribosyltransferase activity // inferred from electronic annotation /// 5125 // cytokine activity // traceable author statement /// 16757 // transferase activity, transferring glycosyl groups // inferred from electronic annotation /// 47280 // nicotinamide phosphoribosyltransferase activity // inferred from electronic annotation /// 16740 // transferase activity // inferr…	---
217787_s_at	2590	GALNT2	UDP-N-acetyl-alpha-D-galactosamine:polypeptide N-acetylgalactosaminyltransferase 2 (GalNAc-T2)	1.932638823	0.000264403	6493 // protein amino acid O-linked glycosylation // traceable author statement	5795 // Golgi stack // inferred from electronic annotation /// 16020 // membrane // inferred from electronic annotation /// 16021 // integral to membrane // inferred from electronic annotation	4653 // polypeptide N-acetylgalactosaminyltransferase activity // traceable author statement /// 5509 // calcium ion binding // inferred from electronic annotation /// 5529 // sugar binding // inferred from electronic annotation /// 16757 // transferase activity, transferring glycosyl groups // inferred from electronic annotation /// 30145 // manganese ion binding // inferred from electronic anno…	O-Glycan biosynthesis // KEGG /// Glycan structures - biosynthesis 1 // KEGG
217788_s_at	2590	GALNT2	UDP-N-acetyl-alpha-D-galactosamine:polypeptide N-acetylgalactosaminyltransferase 2 (GalNAc-T2)	2.103340279	7.60E-05	6493 // protein amino acid O-linked glycosylation // traceable author statement	5795 // Golgi stack // inferred from electronic annotation /// 16020 // membrane // inferred from electronic annotation /// 16021 // integral to membrane // inferred from electronic annotation	4653 // polypeptide N-acetylgalactosaminyltransferase activity // traceable author statement /// 5509 // calcium ion binding // inferred from electronic annotation /// 5529 // sugar binding // inferred from electronic annotation /// 16757 // transferase activity, transferring glycosyl groups // inferred from electronic annotation /// 30145 // manganese ion binding // inferred from electronic anno…	O-Glycan biosynthesis // KEGG /// Glycan structures - biosynthesis 1 // KEGG
217803_at	64083	GOLPH3	golgi phosphoprotein 3 (coat-protein)	1.628303718	4.73E-05	---	5795 // Golgi stack // inferred from electronic annotation /// 16020 // membrane // inferred from electronic annotation	---	---
217850_at	26354	GNL3	guanine nucleotide binding protein-like 3 (nucleolar)	1.329727018	0.000346507	74 // regulation of progression through cell cycle // inferred from sequence or structural similarity /// 42127 // regulation of cell proliferation // inferred from sequence or structural similarity	5634 // nucleus // inferred from sequence or structural similarity /// 5730 // nucleolus // inferred from sequence or structural similarity /// 5622 // intracellular // inferred from electronic annotation /// 5634 // nucleus // inferred from electronic annotation	166 // nucleotide binding // inferred from electronic annotation /// 5515 // protein binding // inferred from sequence or structural similarity /// 5525 // GTP binding // inferred from sequence or structural similarity /// 5515 // protein binding // inferred from physical interaction /// 5525 // GTP binding // inferred from electronic annotation	---
217861_s_at	10113	PREB	prolactin regulatory element binding	1.476487184	9.70E-05	6350 // transcription // inferred from electronic annotation /// 6355 // regulation of transcription, DNA-dependent // traceable author statement /// 6888 // ER to Golgi vesicle-mediated transport // inferred from electronic annotation /// 15031 // protein transport // inferred from electronic annotation /// 6355 // regulation of transcription, DNA-dependent // inferred from electronic annotation…	5634 // nucleus // traceable author statement /// 5783 // endoplasmic reticulum // inferred from electronic annotation /// 16020 // membrane // inferred from electronic annotation /// 16021 // integral to membrane // inferred from electronic annotation /// 5634 // nucleus // inferred from electronic annotation	3677 // DNA binding // inferred from electronic annotation	---
217911_s_at	9531	BAG3	BCL2-associated athanogene 3	1.896860123	1.36E-05	6457 // protein folding // non-traceable author statement /// 6915 // apoptosis // inferred from electronic annotation /// 6916 // anti-apoptosis // non-traceable author statement /// 6457 // protein folding // inferred from electronic annotation	5829 // cytosol // inferred from direct assay	30192 // Hsp70/Hsc70 protein regulator activity // non-traceable author statement /// 51082 // unfolded protein binding // inferred from electronic annotation /// 5515 // protein binding // inferred from electronic annotation	---
217958_at	51399	TRAPPC4	trafficking protein particle complex 4	1.341298652	0.000465034	6888 // ER to Golgi vesicle-mediated transport // inferred from electronic annotation /// 16192 // vesicle-mediated transport // inferred from sequence or structural similarity /// 16358 // dendrite development // inferred from sequence or structural similarity /// 45212 // neurotransmitter receptor biosynthesis // inferred from sequence or structural similarity /// 6810 // transport // inferred …	5783 // endoplasmic reticulum // inferred from electronic annotation /// 5795 // Golgi stack // inferred from sequence or structural similarity /// 5801 // Golgi cis-face // inferred from electronic annotation /// 8021 // synaptic vesicle // inferred from sequence or structural similarity /// 30425 // dendrite // inferred from sequence or structural similarity /// 45202 // synapse // inferred fro…	5515 // protein binding // inferred from sequence or structural similarity	---
218002_s_at	9547	CXCL14	chemokine (C-X-C motif) ligand 14	-2.251714154	0.000394761	6935 // chemotaxis // traceable author statement /// 6954 // inflammatory response // not recorded /// 7165 // signal transduction // traceable author statement /// 7267 // cell-cell signaling // traceable author statement /// 6955 // immune response // inferred from electronic annotation /// 6955 // immune response // not recorded	5615 // extracellular space // inferred from electronic annotation /// 5576 // extracellular region // inferred from electronic annotation	8009 // chemokine activity // traceable author statement /// 5125 // cytokine activity // inferred from electronic annotation /// 8009 // chemokine activity // inferred from electronic annotation	---
218018_at	8566	PDXK	pyridoxal (pyridoxine, vitamin B6) kinase	1.331801815	0.00095891	---	---	166 // nucleotide binding // inferred from electronic annotation /// 5524 // ATP binding // inferred from electronic annotation /// 8270 // zinc ion binding // inferred from electronic annotation /// 8478 // pyridoxal kinase activity // traceable author statement /// 16740 // transferase activity // inferred from electronic annotation /// 46872 // metal ion binding // inferred from electronic ann…	Vitamin B6 metabolism // KEGG
218041_x_at	54407	SLC38A2	solute carrier family 38, member 2	2.027715309	8.38E-05	6865 // amino acid transport // inferred from electronic annotation /// 15671 // oxygen transport // inferred from electronic annotation	16020 // membrane // inferred from electronic annotation	5279 // amino acid-polyamine transporter activity // inferred from electronic annotation /// 5344 // oxygen transporter activity // inferred from electronic annotation	---
218048_at	23412	COMMD3	COMM domain containing 3	-1.333617751	0.00044821	160 // two-component signal transduction system (phosphorelay) // inferred from electronic annotation	---	155 // two-component sensor activity // inferred from electronic annotation	---
218140_x_at	58477	SRPRB	signal recognition particle receptor, B subunit	1.521504047	0.00082601	---	5783 // endoplasmic reticulum // inferred from electronic annotation /// 5786 // signal recognition particle (sensu Eukaryota) // inferred from electronic annotation /// 16020 // membrane // inferred from electronic annotation /// 16021 // integral to membrane // inferred from electronic annotation	166 // nucleotide binding // inferred from electronic annotation /// 4872 // receptor activity // inferred from electronic annotation /// 5525 // GTP binding // inferred from electronic annotation	---
218239_s_at	23560	GTPBP4	GTP binding protein 4	1.371300861	8.03E-05	7046 // ribosome biogenesis // inferred from electronic annotation /// 7264 // small GTPase mediated signal transduction // inferred from electronic annotation	5634 // nucleus // inferred from electronic annotation /// 5622 // intracellular // inferred from electronic annotation	166 // nucleotide binding // inferred from electronic annotation /// 5525 // GTP binding // inferred from electronic annotation	---
218248_at	63901	FAM111A	family with sequence similarity 111, member A	-1.366290771	0.000515521	---	---	---	---
218288_s_at	60492	CCDC90B	coiled-coil domain containing 90B	-1.303981388	0.000348686	---	---	---	---
218397_at	55120	FANCL	Fanconi anemia, complementation group L	-1.550581736	1.25E-05	6281 // DNA repair // inferred from electronic annotation /// 6512 // ubiquitin cycle // inferred from electronic annotation /// 6974 // response to DNA damage stimulus // inferred from electronic annotation	5634 // nucleus // inferred from electronic annotation	8270 // zinc ion binding // inferred from electronic annotation /// 16874 // ligase activity // inferred from electronic annotation /// 46872 // metal ion binding // inferred from electronic annotation	---
218437_s_at	54585	LZTFL1	leucine zipper transcription factor-like 1	-1.364026899	0.000264421	46580 // negative regulation of Ras protein signal transduction // inferred from electronic annotation	---	5099 // Ras GTPase activator activity // inferred from electronic annotation	---
218459_at	64222	TOR3A	torsin family 3, member A	-1.51435492	7.98E-05	51085 // chaperone cofactor dependent protein folding // inferred from electronic annotation	5783 // endoplasmic reticulum // inferred from electronic annotation	5524 // ATP binding // inferred from electronic annotation	---
218485_s_at	55343	SLC35C1	solute carrier family 35, member C1	1.49291447	0.000155537	6810 // transport // inferred from electronic annotation	5795 // Golgi stack // inferred from electronic annotation /// 16020 // membrane // inferred from electronic annotation /// 16021 // integral to membrane // inferred from electronic annotation	5351 // sugar porter activity // inferred from electronic annotation	---
218486_at	8462	KLF11	Kruppel-like factor 11	1.514935566	0.000242863	122 // negative regulation of transcription from RNA polymerase II promoter // traceable author statement /// 6350 // transcription // inferred from electronic annotation /// 6355 // regulation of transcription, DNA-dependent // inferred from electronic annotation /// 6366 // transcription from RNA polymerase II promoter // traceable author statement /// 8285 // negative regulation of cell prolif…	5634 // nucleus // traceable author statement /// 5634 // nucleus // inferred from electronic annotation	3700 // transcription factor activity // traceable author statement /// 8270 // zinc ion binding // inferred from electronic annotation /// 46872 // metal ion binding // inferred from electronic annotation /// 3676 // nucleic acid binding // inferred from electronic annotation /// 3677 // DNA binding // inferred from electronic annotation	---
218559_s_at	9935	MAFB	v-maf musculoaponeurotic fibrosarcoma oncogene homolog B (avian)	-2.332724929	2.36E-05	6350 // transcription // inferred from electronic annotation /// 6355 // regulation of transcription, DNA-dependent // inferred from electronic annotation /// 7423 // sensory organ development // traceable author statement	5634 // nucleus // traceable author statement /// 5634 // nucleus // inferred from electronic annotation	43565 // sequence-specific DNA binding // inferred from electronic annotation /// 46983 // protein dimerization activity // inferred from electronic annotation /// 3677 // DNA binding // inferred from electronic annotation	---
218641_at	65998	MGC3032	hypothetical protein MGC3032	-1.496170623	0.000944243	---	---	---	---
218692_at	55638	FLJ20366	hypothetical protein FLJ20366	2.002983539	0.000635649	---	---	---	---
218696_at	9451	EIF2AK3	eukaryotic translation initiation factor 2-alpha kinase 3	1.564830016	0.000838867	6413 // translational initiation // not recorded /// 6445 // regulation of translation // inferred from electronic annotation /// 6468 // protein amino acid phosphorylation // inferred from electronic annotation /// 6986 // response to unfolded protein // inferred from electronic annotation /// 6417 // regulation of protein biosynthesis // inferred from electronic annotation	5783 // endoplasmic reticulum // inferred from electronic annotation /// 5850 // eukaryotic translation initiation factor 2 complex // not recorded /// 16020 // membrane // inferred from electronic annotation /// 16021 // integral to membrane // inferred from electronic annotation	166 // nucleotide binding // inferred from electronic annotation /// 4674 // protein serine/threonine kinase activity // inferred from electronic annotation /// 5524 // ATP binding // inferred from electronic annotation /// 16740 // transferase activity // inferred from electronic annotation /// 4672 // protein kinase activity // inferred from electronic annotation /// 16301 // kinase activity //…	Translation_Factors // GenMAPP
218736_s_at	54873	PALMD	palmdelphin	-1.864865042	7.80E-05	8360 // regulation of cell shape // inferred from electronic annotation	16020 // membrane // inferred from electronic annotation	---	---
218781_at	79677	SMC6	structural maintenance of chromosomes 6	-1.558774613	2.65E-06	51276 // chromosome organization and biogenesis // inferred from electronic annotation	5694 // chromosome // inferred from electronic annotation	5524 // ATP binding // inferred from electronic annotation	---
218838_s_at	64427	TTC31	tetratricopeptide repeat domain 31	-1.735621047	7.42E-05	---	---	5488 // binding // inferred from electronic annotation	---
219195_at	10891	PPARGC1A	peroxisome proliferator-activated receptor gamma, coactivator 1 alpha	2.381209768	2.05E-05	1659 // thermoregulation // traceable author statement /// 1678 // cell glucose homeostasis // non-traceable author statement /// 6094 // gluconeogenesis // non-traceable author statement /// 6350 // transcription // inferred from electronic annotation /// 6367 // transcription initiation from RNA polymerase II promoter // traceable author statement /// 6397 // mRNA processing // traceable author…	5634 // nucleus // traceable author statement /// 5665 // DNA-directed RNA polymerase II, core complex // traceable author statement /// 5634 // nucleus // inferred from electronic annotation	166 // nucleotide binding // inferred from electronic annotation /// 3677 // DNA binding // traceable author statement /// 3723 // RNA binding // traceable author statement /// 8134 // transcription factor binding // traceable author statement /// 16455 // RNA polymerase II transcription mediator activity // traceable author statement /// 30374 // ligand-dependent nuclear receptor transcription c…	---
219250_s_at	23767	FLRT3	fibronectin leucine rich transmembrane protein 3	1.927712105	6.69E-05	7155 // cell adhesion // inferred from electronic annotation	5578 // extracellular matrix (sensu Metazoa) // non-traceable author statement /// 5887 // integral to plasma membrane // non-traceable author statement /// 16020 // membrane // inferred from electronic annotation /// 16021 // integral to membrane // inferred from electronic annotation	5057 // receptor signaling protein activity // non-traceable author statement /// 30674 // protein binding, bridging // non-traceable author statement /// 5515 // protein binding // inferred from electronic annotation	---
219253_at	79134	FAM11B	family with sequence similarity 11, member B	1.356019541	0.000126783	---	16020 // membrane // inferred from electronic annotation /// 16021 // integral to membrane // inferred from electronic annotation	---	---
219274_at	23554	TSPAN12	tetraspanin 12	-1.603219896	0.00040516	---	5624 // membrane fraction // traceable author statement /// 16020 // membrane // inferred from electronic annotation /// 16021 // integral to membrane // traceable author statement /// 16021 // integral to membrane // inferred from electronic annotation	---	---
219286_s_at	64783	RBM15	RNA binding motif protein 15	1.353809636	0.000539491	45449 // regulation of transcription // inferred from electronic annotation	5634 // nucleus // inferred from electronic annotation	166 // nucleotide binding // inferred from electronic annotation /// 3723 // RNA binding // inferred from electronic annotation /// 3676 // nucleic acid binding // inferred from electronic annotation /// 5488 // binding // inferred from electronic annotation	---
219343_at	55664	CDC37L1	cell division cycle 37 homolog (S. cerevisiae)-like 1	1.604876207	0.000629733	74 // regulation of progression through cell cycle // inferred from electronic annotation /// 51301 // cell division // inferred from electronic annotation	---	---	---
219377_at	64762	FAM59A	family with sequence similarity 59, member A	1.710336377	4.03E-06	---	---	5529 // sugar binding // inferred from electronic annotation	---
219397_at	80219	COQ10B	coenzyme Q10 homolog B (S. cerevisiae)	1.526023792	5.77E-05	---	---	---	---
219563_at	79686	C14orf139	chromosome 14 open reading frame 139	-1.557271973	1.50E-05	---	---	---	---
219603_s_at	7769	ZNF226	zinc finger protein 226	-1.548667283	0.0005682	6350 // transcription // inferred from electronic annotation /// 6355 // regulation of transcription, DNA-dependent // inferred from electronic annotation	5622 // intracellular // inferred from electronic annotation /// 5634 // nucleus // inferred from electronic annotation	3676 // nucleic acid binding // inferred from electronic annotation /// 3677 // DNA binding // inferred from electronic annotation /// 8270 // zinc ion binding // inferred from electronic annotation /// 46872 // metal ion binding // inferred from electronic annotation	---
219622_at	55647	RAB20	RAB20, member RAS oncogene family	1.549340406	0.000219939	7264 // small GTPase mediated signal transduction // inferred from electronic annotation /// 15031 // protein transport // inferred from electronic annotation /// 6810 // transport // inferred from electronic annotation	---	166 // nucleotide binding // inferred from electronic annotation /// 5525 // GTP binding // inferred from electronic annotation	---
219690_at	79713	TMEM149	transmembrane protein 149	1.640640103	0.000518607	---	---	---	---
219934_s_at	6783	SULT1E1	sulfotransferase family 1E, estrogen-preferring, member 1	-2.115745602	0.000920651	8202 // steroid metabolism // traceable author statement	---	4304 // estrone sulfotransferase activity // traceable author statement /// 5496 // steroid binding // inferred from electronic annotation /// 8289 // lipid binding // inferred from electronic annotation /// 16740 // transferase activity // inferred from electronic annotation /// 4304 // estrone sulfotransferase activity // inferred from electronic annotation /// 8146 // sulfotransferase activity…	Androgen and estrogen metabolism // KEGG /// Sulfur metabolism // KEGG
220187_at	79689	STEAP4	STEAP family member 4	1.761851038	0.000878192	6118 // electron transport // inferred from electronic annotation /// 45444 // fat cell differentiation // inferred from sequence or structural similarity	5886 // plasma membrane // inferred from sequence or structural similarity /// 5887 // integral to plasma membrane // inferred from sequence or structural similarity /// 16021 // integral to membrane // inferred from electronic annotation	---	---
220794_at	64388	GREM2	gremlin 2, cysteine knot superfamily, homolog (Xenopus laevis)	2.320827641	3.16E-05	---	5615 // extracellular space // inferred from electronic annotation	5125 // cytokine activity // inferred from electronic annotation	---
220924_s_at	54407	SLC38A2	solute carrier family 38, member 2	1.947550014	0.000141925	6865 // amino acid transport // inferred from electronic annotation /// 15671 // oxygen transport // inferred from electronic annotation	16020 // membrane // inferred from electronic annotation	5279 // amino acid-polyamine transporter activity // inferred from electronic annotation /// 5344 // oxygen transporter activity // inferred from electronic annotation	---
221009_s_at	51129	ANGPTL4	angiopoietin-like 4	2.984464496	2.87E-05	1525 // angiogenesis // inferred from electronic annotation /// 1666 // response to hypoxia // non-traceable author statement /// 9267 // cellular response to starvation // inferred from sequence or structural similarity /// 30154 // cell differentiation // inferred from electronic annotation /// 43066 // negative regulation of apoptosis // inferred from direct assay /// 45766 // positive regulat…	5576 // extracellular region // inferred from expression pattern	4857 // enzyme inhibitor activity // inferred from sequence or structural similarity	---
221045_s_at	8863	PER3	period homolog 3 (Drosophila)	-1.627451586	0.000459796	6350 // transcription // inferred from electronic annotation /// 6355 // regulation of transcription, DNA-dependent // inferred from electronic annotation /// 7165 // signal transduction // inferred from electronic annotation /// 48511 // rhythmic process // inferred from electronic annotation	5634 // nucleus // inferred from electronic annotation	4871 // signal transducer activity // inferred from electronic annotation	---
221215_s_at	54101	RIPK4	receptor-interacting serine-threonine kinase 4	2.238906128	3.40E-06	6468 // protein amino acid phosphorylation // inferred from electronic annotation /// 6468 // protein amino acid phosphorylation // inferred from direct assay	---	166 // nucleotide binding // inferred from electronic annotation /// 4674 // protein serine/threonine kinase activity // inferred from electronic annotation /// 5524 // ATP binding // inferred from electronic annotation /// 16740 // transferase activity // inferred from electronic annotation /// 5515 // protein binding // inferred from physical interaction /// 4674 // protein serine/threonine kin…	---
221249_s_at	81558	FAM117A	family with sequence similarity 117, member A /// family with sequence similarity 117, member A	-1.673659473	1.26E-05	---	---	---	---
221477_s_at	79099	MGC5618	hypothetical protein MGC5618	3.206620338	2.05E-08	---	---	---	---
221485_at	9334	B4GALT5	UDP-Gal:betaGlcNAc beta 1,4- galactosyltransferase, polypeptide 5	1.544414108	0.00057251	5975 // carbohydrate metabolism // inferred from electronic annotation	5795 // Golgi stack // inferred from electronic annotation /// 16020 // membrane // inferred from electronic annotation /// 16021 // integral to membrane // inferred from electronic annotation	8378 // galactosyltransferase activity // traceable author statement /// 16757 // transferase activity, transferring glycosyl groups // inferred from electronic annotation /// 30145 // manganese ion binding // inferred from electronic annotation /// 46872 // metal ion binding // inferred from electronic annotation /// 16740 // transferase activity // inferred from electronic annotation	N-Glycan biosynthesis // KEGG /// Keratan sulfate biosynthesis // KEGG /// Glycan structures - biosynthesis 1 // KEGG
221614_s_at	9501	RPH3AL	rabphilin 3A-like (without C2 domains)	1.3646638	0.000248731	6886 // intracellular protein transport // inferred from electronic annotation /// 6887 // exocytosis // traceable author statement	5737 // cytoplasm // traceable author statement	5515 // protein binding // inferred from electronic annotation /// 8092 // cytoskeletal protein binding // traceable author statement /// 8270 // zinc ion binding // inferred from electronic annotation /// 17137 // Rab GTPase binding // inferred from electronic annotation	---
221661_at	10864	SLC22A7	solute carrier family 22 (organic anion transporter), member 7	-1.867699768	0.000538756	6810 // transport // inferred from electronic annotation /// 6811 // ion transport // inferred from electronic annotation /// 6814 // sodium ion transport // inferred from electronic annotation /// 15711 // organic anion transport // traceable author statement	16020 // membrane // inferred from electronic annotation /// 16021 // integral to membrane // inferred from electronic annotation /// 5624 // membrane fraction // traceable author statement /// 5887 // integral to plasma membrane // traceable author statement	166 // nucleotide binding // inferred from electronic annotation /// 5215 // transporter activity // inferred from electronic annotation /// 5524 // ATP binding // inferred from electronic annotation /// 15075 // ion transporter activity // inferred from electronic annotation /// 15293 // symporter activity // inferred from electronic annotation /// 31402 // sodium ion binding // inferred from el…	---
221892_at	9563	H6PD	hexose-6-phosphate dehydrogenase (glucose 1-dehydrogenase)	1.772695839	8.05E-05	5975 // carbohydrate metabolism // inferred from electronic annotation /// 6006 // glucose metabolism // inferred from electronic annotation /// 6098 // pentose-phosphate shunt // inferred from electronic annotation	5783 // endoplasmic reticulum // inferred from electronic annotation	4345 // glucose-6-phosphate 1-dehydrogenase activity // inferred from electronic annotation /// 4345 // glucose-6-phosphate 1-dehydrogenase activity // traceable author statement /// 16491 // oxidoreductase activity // inferred from electronic annotation /// 16787 // hydrolase activity // inferred from electronic annotation /// 17057 // 6-phosphogluconolactonase activity // inferred from electron…	Pentose phosphate pathway // KEGG /// Pentose phosphate pathway // KEGG
222150_s_at	54103	LOC54103	hypothetical protein LOC54103	-1.68513081	6.07E-05	---	---	---	---
222199_s_at	55909	BIN3	bridging integrator 3	1.337496089	0.000775739	917 // barrier septum formation // inferred from electronic annotation /// 7015 // actin filament organization // non-traceable author statement /// 7049 // cell cycle // inferred from electronic annotation /// 8104 // protein localization // inferred from mutant phenotype /// 9826 // unidimensional cell growth // inferred from mutant phenotype /// 51301 // cell division // inferred from electron…	5737 // cytoplasm // inferred from electronic annotation /// 5856 // cytoskeleton // inferred from electronic annotation	5515 // protein binding // inferred from electronic annotation /// 8093 // cytoskeletal adaptor activity // non-traceable author statement	---
222258_s_at	23677	SH3BP4	SH3-domain binding protein 4	1.666755101	0.000688629	6897 // endocytosis // traceable author statement /// 7049 // cell cycle // traceable author statement	5634 // nucleus // traceable author statement	4871 // signal transducer activity // traceable author statement /// 4872 // receptor activity // inferred from electronic annotation	---
222379_at	---	---	Transcribed locus	1.648323631	2.35E-05	---	---	---	---
222394_at	10015	PDCD6IP	programmed cell death 6 interacting protein	-1.311797254	0.000280203	6915 // apoptosis // inferred from electronic annotation /// 15031 // protein transport // inferred from electronic annotation /// 6810 // transport // inferred from electronic annotation	5829 // cytosol // traceable author statement	4871 // signal transducer activity // traceable author statement /// 4872 // receptor activity // inferred from electronic annotation	---
222452_s_at	60313	GPBP1L1	GC-rich promoter binding protein 1-like 1	-1.349850887	0.000293636	---	---	---	---
222484_s_at	9547	CXCL14	chemokine (C-X-C motif) ligand 14	-3.237782467	4.83E-05	6935 // chemotaxis // traceable author statement /// 6954 // inflammatory response // not recorded /// 7165 // signal transduction // traceable author statement /// 7267 // cell-cell signaling // traceable author statement /// 6955 // immune response // inferred from electronic annotation /// 6955 // immune response // not recorded	5615 // extracellular space // inferred from electronic annotation /// 5576 // extracellular region // inferred from electronic annotation	8009 // chemokine activity // traceable author statement /// 5125 // cytokine activity // inferred from electronic annotation /// 8009 // chemokine activity // inferred from electronic annotation	---
222532_at	58477	SRPRB	signal recognition particle receptor, B subunit	1.51193695	0.000371629	---	5783 // endoplasmic reticulum // inferred from electronic annotation /// 5786 // signal recognition particle (sensu Eukaryota) // inferred from electronic annotation /// 16020 // membrane // inferred from electronic annotation /// 16021 // integral to membrane // inferred from electronic annotation	166 // nucleotide binding // inferred from electronic annotation /// 4872 // receptor activity // inferred from electronic annotation /// 5525 // GTP binding // inferred from electronic annotation	---
222605_at	55758	RCOR3	REST corepressor 3	-1.440015151	7.23E-06	45449 // regulation of transcription // inferred from electronic annotation	5634 // nucleus // inferred from electronic annotation	3677 // DNA binding // inferred from electronic annotation	---
222670_s_at	9935	MAFB	v-maf musculoaponeurotic fibrosarcoma oncogene homolog B (avian)	-1.806236816	5.83E-05	6350 // transcription // inferred from electronic annotation /// 6355 // regulation of transcription, DNA-dependent // inferred from electronic annotation /// 7423 // sensory organ development // traceable author statement	5634 // nucleus // traceable author statement /// 5634 // nucleus // inferred from electronic annotation	43565 // sequence-specific DNA binding // inferred from electronic annotation /// 46983 // protein dimerization activity // inferred from electronic annotation /// 3677 // DNA binding // inferred from electronic annotation	---
222708_s_at	55014	STX17	syntaxin 17	-1.505454806	8.15E-05	6810 // transport // inferred from electronic annotation /// 6886 // intracellular protein transport // inferred from electronic annotation	16020 // membrane // inferred from electronic annotation /// 16021 // integral to membrane // inferred from electronic annotation	8565 // protein transporter activity // inferred from electronic annotation	---
222761_at	54841	BIVM	basic, immunoglobulin-like variable motif containing	-1.366708791	0.000493068	---	---	---	---
222817_at	80270	HSD3B7	hydroxy-delta-5-steroid dehydrogenase, 3 beta- and steroid delta-isomerase 7	1.913140637	0.000950908	6694 // steroid biosynthesis // inferred from electronic annotation /// 6699 // bile acid biosynthesis // traceable author statement /// 6700 // C21-steroid hormone biosynthesis // inferred from electronic annotation	5783 // endoplasmic reticulum // inferred from electronic annotation /// 16020 // membrane // inferred from electronic annotation /// 16021 // integral to membrane // inferred from electronic annotation	3854 // 3-beta-hydroxy-delta5-steroid dehydrogenase activity // inferred from electronic annotation /// 3854 // 3-beta-hydroxy-delta5-steroid dehydrogenase activity // non-traceable author statement /// 4769 // steroid delta-isomerase activity // inferred from electronic annotation /// 16491 // oxidoreductase activity // inferred from electronic annotation	---
222853_at	23767	FLRT3	fibronectin leucine rich transmembrane protein 3	1.862608924	0.000138553	7155 // cell adhesion // inferred from electronic annotation	5578 // extracellular matrix (sensu Metazoa) // non-traceable author statement /// 5887 // integral to plasma membrane // non-traceable author statement /// 16020 // membrane // inferred from electronic annotation /// 16021 // integral to membrane // inferred from electronic annotation	5057 // receptor signaling protein activity // non-traceable author statement /// 30674 // protein binding, bridging // non-traceable author statement /// 5515 // protein binding // inferred from electronic annotation	---
222982_x_at	54407	SLC38A2	solute carrier family 38, member 2	2.307843336	3.87E-06	6865 // amino acid transport // inferred from electronic annotation /// 15671 // oxygen transport // inferred from electronic annotation	16020 // membrane // inferred from electronic annotation	5279 // amino acid-polyamine transporter activity // inferred from electronic annotation /// 5344 // oxygen transporter activity // inferred from electronic annotation	---
223042_s_at	65991	FUNDC2	FUN14 domain containing 2	1.653313182	4.04E-05	---	---	---	---
223125_s_at	81563	C1orf21	chromosome 1 open reading frame 21	-1.711061702	1.15E-05	---	---	---	---
223165_s_at	51447	IHPK2	inositol hexaphosphate kinase 2	-1.620842179	6.07E-06	30308 // negative regulation of cell growth // inferred from mutant phenotype /// 43065 // positive regulation of apoptosis // inferred from mutant phenotype	5634 // nucleus // inferred from sequence or structural similarity /// 5634 // nucleus // inferred from electronic annotation	8440 // inositol trisphosphate 3-kinase activity // inferred from electronic annotation /// 8976 // polyphosphate kinase activity // traceable author statement /// 16740 // transferase activity // inferred from electronic annotation /// 50517 // inositol hexakisphosphate kinase activity // non-traceable author statement /// 16301 // kinase activity // inferred from electronic annotation /// 50517…	---
223239_at	51527	C14orf129	chromosome 14 open reading frame 129	2.349576508	1.93E-06	---	---	---	---
223467_at	51655	RASD1	RAS, dexamethasone-induced 1	5.008840276	1.69E-06	7165 // signal transduction // traceable author statement /// 7186 // G-protein coupled receptor protein signaling pathway // traceable author statement /// 7264 // small GTPase mediated signal transduction // inferred from electronic annotation	5622 // intracellular // inferred from electronic annotation /// 16020 // membrane // inferred from electronic annotation	166 // nucleotide binding // inferred from electronic annotation /// 3924 // GTPase activity // traceable author statement /// 5085 // guanyl-nucleotide exchange factor activity // not recorded /// 5525 // GTP binding // inferred from electronic annotation	---
223991_s_at	2590	GALNT2	UDP-N-acetyl-alpha-D-galactosamine:polypeptide N-acetylgalactosaminyltransferase 2 (GalNAc-T2)	2.005148397	3.87E-05	6493 // protein amino acid O-linked glycosylation // traceable author statement	5795 // Golgi stack // inferred from electronic annotation /// 16020 // membrane // inferred from electronic annotation /// 16021 // integral to membrane // inferred from electronic annotation	4653 // polypeptide N-acetylgalactosaminyltransferase activity // traceable author statement /// 5509 // calcium ion binding // inferred from electronic annotation /// 5529 // sugar binding // inferred from electronic annotation /// 16757 // transferase activity, transferring glycosyl groups // inferred from electronic annotation /// 30145 // manganese ion binding // inferred from electronic anno…	O-Glycan biosynthesis // KEGG /// Glycan structures - biosynthesis 1 // KEGG
224392_s_at	23596	OPN3	opsin 3 (encephalopsin, panopsin) /// opsin 3 (encephalopsin, panopsin)	1.376953282	0.000857265	7165 // signal transduction // inferred from electronic annotation /// 7186 // G-protein coupled receptor protein signaling pathway // inferred from electronic annotation /// 7186 // G-protein coupled receptor protein signaling pathway // traceable author statement /// 7601 // visual perception // inferred from electronic annotation /// 7602 // phototransduction // non-traceable author statement …	5887 // integral to plasma membrane // traceable author statement /// 16020 // membrane // inferred from electronic annotation /// 16021 // integral to membrane // inferred from electronic annotation /// 16021 // integral to membrane // non-traceable author statement	1584 // rhodopsin-like receptor activity // inferred from electronic annotation /// 4872 // receptor activity // inferred from electronic annotation /// 8020 // G-protein coupled photoreceptor activity // non-traceable author statement /// 4871 // signal transducer activity // inferred from electronic annotation /// 4930 // G-protein coupled receptor activity // inferred from electronic annotatio…	GPCRDB_Class_A_Rhodopsin-like // GenMAPP
224654_at	169270 /// 9188	DDX21	DEAD (Asp-Glu-Ala-Asp) box polypeptide 21	1.758338612	6.91E-06	6355 // regulation of transcription, DNA-dependent // inferred from electronic annotation	5634 // nucleus // inferred from electronic annotation /// 5730 // nucleolus // traceable author statement /// 5622 // intracellular // inferred from electronic annotation	166 // nucleotide binding // inferred from electronic annotation /// 3723 // RNA binding // inferred from electronic annotation /// 4004 // ATP-dependent RNA helicase activity // traceable author statement /// 5524 // ATP binding // inferred from electronic annotation /// 16787 // hydrolase activity // inferred from electronic annotation /// 3676 // nucleic acid binding // inferred from electroni…	---
224739_at	415116	PIM3	pim-3 oncogene	1.832639423	1.30E-05	6468 // protein amino acid phosphorylation // inferred from electronic annotation	---	166 // nucleotide binding // inferred from electronic annotation /// 4674 // protein serine/threonine kinase activity // inferred from electronic annotation /// 5524 // ATP binding // inferred from electronic annotation /// 16740 // transferase activity // inferred from electronic annotation /// 4672 // protein kinase activity // inferred from electronic annotation /// 16301 // kinase activity //…	---
224776_at	137964	AGPAT6	1-acylglycerol-3-phosphate O-acyltransferase 6 (lysophosphatidic acid acyltransferase, zeta)	1.670579072	4.19E-06	7595 // lactation // inferred from sequence or structural similarity /// 8152 // metabolism // inferred from electronic annotation /// 8610 // lipid biosynthesis // inferred from sequence or structural similarity /// 19432 // triacylglycerol biosynthesis // inferred from sequence or structural similarity	5783 // endoplasmic reticulum // inferred from sequence or structural similarity /// 16020 // membrane // inferred from electronic annotation /// 16021 // integral to membrane // inferred from electronic annotation /// 30176 // integral to endoplasmic reticulum membrane // inferred from sequence or structural similarity	3841 // 1-acylglycerol-3-phosphate O-acyltransferase activity // inferred from electronic annotation /// 8415 // acyltransferase activity // inferred from electronic annotation /// 8780 // acyl-[acyl-carrier protein]-UDP-N-acetylglucosamine O-acyltransferase activity // inferred from sequence or structural similarity /// 16740 // transferase activity // inferred from electronic annotation	Glycerolipid metabolism // KEGG /// Glycerophospholipid metabolism // KEGG
224817_at	9644	SH3PXD2A	SH3 and PX domains 2A	-1.526040687	0.000256362	7242 // intracellular signaling cascade // inferred from electronic annotation /// 8152 // metabolism // inferred from electronic annotation	---	5515 // protein binding // inferred from electronic annotation /// 8483 // transaminase activity // inferred from electronic annotation /// 35091 // phosphoinositide binding // inferred from electronic annotation	---
224840_at	2289	FKBP5	FK506 binding protein 5	2.169620291	0.000186723	6457 // protein folding // traceable author statement /// 6457 // protein folding // inferred from electronic annotation	5634 // nucleus // inferred from electronic annotation	3755 // peptidyl-prolyl cis-trans isomerase activity // inferred from electronic annotation /// 5528 // FK506 binding // traceable author statement /// 16853 // isomerase activity // inferred from electronic annotation /// 51082 // unfolded protein binding // inferred from electronic annotation /// 5515 // protein binding // inferred from physical interaction /// 5488 // binding // inferred from …	Calcium signaling pathway // KEGG
224856_at	2289	FKBP5	FK506 binding protein 5	1.596786449	0.000200518	6457 // protein folding // traceable author statement /// 6457 // protein folding // inferred from electronic annotation	5634 // nucleus // inferred from electronic annotation	3755 // peptidyl-prolyl cis-trans isomerase activity // inferred from electronic annotation /// 5528 // FK506 binding // traceable author statement /// 16853 // isomerase activity // inferred from electronic annotation /// 51082 // unfolded protein binding // inferred from electronic annotation /// 5515 // protein binding // inferred from physical interaction /// 5488 // binding // inferred from …	Calcium signaling pathway // KEGG
224882_at	84532	ACSS1	acyl-CoA synthetase short-chain family member 1	1.520303376	0.000473227	8152 // metabolism // inferred from electronic annotation	5739 // mitochondrion // inferred from electronic annotation	3824 // catalytic activity // inferred from electronic annotation /// 3987 // acetate-CoA ligase activity // inferred from electronic annotation /// 16208 // AMP binding // inferred from electronic annotation /// 16874 // ligase activity // inferred from electronic annotation	Pyruvate metabolism // KEGG /// Propanoate metabolism // KEGG
225017_at	64770	CCDC14	coiled-coil domain containing 14	-1.379924726	0.000688276	6118 // electron transport // inferred from electronic annotation	---	5507 // copper ion binding // inferred from electronic annotation	---
225024_at	58490	C20orf77	chromosome 20 open reading frame 77	2.114808498	1.09E-05	---	---	---	---
225123_at	---	---	MRNA; cDNA DKFZp313B1017 (from clone DKFZp313B1017)	-1.701153722	0.000157074	---	---	---	---
225133_at	---	---	---	-1.407538724	0.000417084	---	---	---	---
225186_at	65059	RAPH1	Ras association (RalGDS/AF-6) and pleckstrin homology domains 1	-1.666220638	0.000521053	7165 // signal transduction // inferred from electronic annotation	5856 // cytoskeleton // inferred from electronic annotation	---	---
225188_at	65059	RAPH1	Ras association (RalGDS/AF-6) and pleckstrin homology domains 1	-1.966204586	8.47E-05	7165 // signal transduction // inferred from electronic annotation	5856 // cytoskeleton // inferred from electronic annotation	---	---
225189_s_at	65059	RAPH1	Ras association (RalGDS/AF-6) and pleckstrin homology domains 1	-2.274658517	8.90E-05	7165 // signal transduction // inferred from electronic annotation	5856 // cytoskeleton // inferred from electronic annotation	---	---
225221_at	---	---	CDNA FLJ32068 fis, clone OCBBF1000114	-1.781271044	0.000389128	---	---	---	---
225262_at	2355	FOSL2	FOS-like antigen 2	1.696984326	4.34E-05	6357 // regulation of transcription from RNA polymerase II promoter // traceable author statement /// 8219 // cell death // traceable author statement /// 6355 // regulation of transcription, DNA-dependent // inferred from electronic annotation	5634 // nucleus // traceable author statement /// 5634 // nucleus // inferred from electronic annotation	3700 // transcription factor activity // traceable author statement /// 43565 // sequence-specific DNA binding // inferred from electronic annotation /// 46983 // protein dimerization activity // inferred from electronic annotation /// 3677 // DNA binding // inferred from electronic annotation	---
225283_at	91947	ARRDC4	arrestin domain containing 4	-1.523781255	0.000327818	---	---	---	---
225289_at	6774	STAT3	signal transducer and activator of transcription 3 (acute-phase response factor)	1.520004923	0.000161795	122 // negative regulation of transcription from RNA polymerase II promoter // traceable author statement /// 6355 // regulation of transcription, DNA-dependent // inferred from electronic annotation /// 6928 // cell motility // traceable author statement /// 6953 // acute-phase response // not recorded /// 7242 // intracellular signaling cascade // inferred from electronic annotation /// 7259 //…	5634 // nucleus // inferred from electronic annotation /// 5634 // nucleus // traceable author statement /// 5737 // cytoplasm // traceable author statement	3700 // transcription factor activity // inferred from electronic annotation /// 3700 // transcription factor activity // traceable author statement /// 4871 // signal transducer activity // inferred from electronic annotation /// 5062 // hematopoietin/interferon-class (D200-domain) cytokine receptor signal transducer activity // traceable author statement /// 5509 // calcium ion binding // infer…	TGF_Beta_Signaling_Pathway // GenMAPP
225344_at	135112	NCOA7	nuclear receptor coactivator 7	1.864026558	5.72E-05	16998 // cell wall catabolism // inferred from electronic annotation	---	4872 // receptor activity // inferred from electronic annotation /// 5515 // protein binding // inferred from physical interaction	---
225404_at	113444	C1orf212	chromosome 1 open reading frame 212	1.474146118	2.41E-05	---	---	---	---
225455_at	117143	TADA1L	transcriptional adaptor 1 (HFI1 homolog, yeast)-like	-1.611835276	0.000831029	---	---	---	---
225458_at	25845	LOC25845	hypothetical LOC25845	-1.354439769	0.000796097	---	---	---	---
225539_at	49854	ZNF295	zinc finger protein 295	2.242885941	8.17E-08	6350 // transcription // inferred from electronic annotation /// 6355 // regulation of transcription, DNA-dependent // inferred from electronic annotation	5634 // nucleus // inferred from electronic annotation	3677 // DNA binding // inferred from electronic annotation /// 5515 // protein binding // inferred from electronic annotation /// 8270 // zinc ion binding // inferred from electronic annotation /// 46872 // metal ion binding // inferred from electronic annotation /// 3676 // nucleic acid binding // inferred from electronic annotation	---
225557_at	64651	AXUD1	AXIN1 up-regulated 1	2.158382827	2.48E-06	6915 // apoptosis // non-traceable author statement /// 6915 // apoptosis // inferred from electronic annotation	5634 // nucleus // inferred from electronic annotation	---	---
225706_at	113263	GLCCI1	glucocorticoid induced transcript 1	-1.545191592	2.99E-05	---	---	---	---
225764_at	2120	ETV6	ets variant gene 6 (TEL oncogene)	1.460244458	0.000799361	6350 // transcription // inferred from electronic annotation /// 6355 // regulation of transcription, DNA-dependent // inferred from electronic annotation	5634 // nucleus // inferred from electronic annotation	3700 // transcription factor activity // traceable author statement /// 43565 // sequence-specific DNA binding // inferred from electronic annotation /// 3677 // DNA binding // inferred from electronic annotation /// 3700 // transcription factor activity // inferred from electronic annotation	Circadian_Exercise // GenMAPP
225816_at	---	PHF17	PHD finger protein 17	1.366638169	5.36E-05	---	---	---	---
225830_at	118987	PDZD8	PDZ domain containing 8	1.378722802	0.000713723	7242 // intracellular signaling cascade // inferred from electronic annotation	---	5515 // protein binding // inferred from electronic annotation /// 8270 // zinc ion binding // inferred from electronic annotation /// 19992 // diacylglycerol binding // inferred from electronic annotation /// 46872 // metal ion binding // inferred from electronic annotation	---
225845_at	29068	ZBTB44	zinc finger and BTB domain containing 44	-1.507150918	0.000107513	---	5634 // nucleus // inferred from electronic annotation	3676 // nucleic acid binding // inferred from electronic annotation /// 5515 // protein binding // inferred from electronic annotation /// 8270 // zinc ion binding // inferred from electronic annotation /// 46872 // metal ion binding // inferred from electronic annotation	---
225890_at	92667	C20orf72	chromosome 20 open reading frame 72	-1.538129445	0.000378783	---	---	---	---
226084_at	4131	MAP1B	microtubule-associated protein 1B	1.920495462	0.000855722	---	5874 // microtubule // inferred from electronic annotation /// 5875 // microtubule associated complex // traceable author statement	5198 // structural molecule activity // non-traceable author statement /// 5515 // protein binding // inferred from physical interaction	---
226099_at	22936	ELL2	elongation factor, RNA polymerase II, 2	2.015277367	0.000153099	6350 // transcription // inferred from electronic annotation /// 6355 // regulation of transcription, DNA-dependent // inferred from electronic annotation /// 6368 // RNA elongation from RNA polymerase II promoter // traceable author statement	5634 // nucleus // inferred from electronic annotation /// 8023 // transcription elongation factor complex // traceable author statement	3702 // RNA polymerase II transcription factor activity // traceable author statement /// 3746 // translation elongation factor activity // inferred from electronic annotation	---
226121_at	147015	DHRS13	dehydrogenase/reductase (SDR family) member 13	2.37315933	1.18E-06	8152 // metabolism // inferred from electronic annotation	---	16491 // oxidoreductase activity // inferred from electronic annotation	---
226148_at	29068	ZBTB44	zinc finger and BTB domain containing 44	-1.478023563	1.57E-05	---	5634 // nucleus // inferred from electronic annotation	3676 // nucleic acid binding // inferred from electronic annotation /// 5515 // protein binding // inferred from electronic annotation /// 8270 // zinc ion binding // inferred from electronic annotation /// 46872 // metal ion binding // inferred from electronic annotation	---
226160_at	9563	H6PD	hexose-6-phosphate dehydrogenase (glucose 1-dehydrogenase)	1.731118895	0.00030689	5975 // carbohydrate metabolism // inferred from electronic annotation /// 6006 // glucose metabolism // inferred from electronic annotation /// 6098 // pentose-phosphate shunt // inferred from electronic annotation	5783 // endoplasmic reticulum // inferred from electronic annotation	4345 // glucose-6-phosphate 1-dehydrogenase activity // inferred from electronic annotation /// 4345 // glucose-6-phosphate 1-dehydrogenase activity // traceable author statement /// 16491 // oxidoreductase activity // inferred from electronic annotation /// 16787 // hydrolase activity // inferred from electronic annotation /// 17057 // 6-phosphogluconolactonase activity // inferred from electron…	Pentose phosphate pathway // KEGG /// Pentose phosphate pathway // KEGG
226206_at	7975	MAFK	v-maf musculoaponeurotic fibrosarcoma oncogene homolog K (avian)	1.701453121	0.000119595	6350 // transcription // inferred from electronic annotation /// 6355 // regulation of transcription, DNA-dependent // inferred from electronic annotation	785 // chromatin // not recorded /// 5634 // nucleus // inferred from electronic annotation	3700 // transcription factor activity // non-traceable author statement /// 43565 // sequence-specific DNA binding // inferred from electronic annotation /// 46983 // protein dimerization activity // inferred from electronic annotation /// 3677 // DNA binding // inferred from electronic annotation	---
226254_s_at	57587	KIAA1430	KIAA1430	1.412516127	0.000578345	---	---	---	---
226344_at	84460	ZMAT1	zinc finger, matrin type 1	-1.470084664	2.19E-05	6183 // GTP biosynthesis // inferred from electronic annotation /// 6228 // UTP biosynthesis // inferred from electronic annotation /// 6241 // CTP biosynthesis // inferred from electronic annotation	5634 // nucleus // inferred from electronic annotation	3676 // nucleic acid binding // inferred from electronic annotation /// 4550 // nucleoside diphosphate kinase activity // inferred from electronic annotation /// 5524 // ATP binding // inferred from electronic annotation /// 8270 // zinc ion binding // inferred from electronic annotation	---
226345_at	---	---	CDNA FLJ12853 fis, clone NT2RP2003456	1.91859405	8.60E-06	---	---	---	---
226458_at	---	---	CDNA FLJ30340 fis, clone BRACE2007411	-1.517200948	7.25E-05	---	---	---	---
226587_at	---	---	CDNA FLJ33569 fis, clone BRAMY2010317	-1.476863737	0.000543739	---	---	---	---
226621_at	---	---	---	1.709608128	0.000675386	---	---	---	---
226756_at	---	---	CDNA FLJ25556 fis, clone JTH02629	2.189405889	6.38E-06	---	---	---	---
226782_at	253512	SLC25A30	solute carrier family 25, member 30	1.528553082	0.000241077	6810 // transport // inferred from electronic annotation /// 6839 // mitochondrial transport // inferred from electronic annotation	5739 // mitochondrion // inferred from electronic annotation /// 5743 // mitochondrial inner membrane // inferred from electronic annotation /// 16020 // membrane // inferred from electronic annotation /// 16021 // integral to membrane // inferred from electronic annotation	5215 // transporter activity // inferred from electronic annotation /// 5488 // binding // inferred from electronic annotation	---
227099_s_at	387763	LOC387763	hypothetical LOC387763	2.706511338	0.000205601	---	---	---	---
227157_at	201973	CCDC111	coiled-coil domain containing 111	-1.467948716	8.68E-05	---	---	---	---
227345_at	8793	TNFRSF10D	tumor necrosis factor receptor superfamily, member 10d, decoy with truncated death domain	1.708938687	0.000624836	6915 // apoptosis // inferred from electronic annotation /// 6916 // anti-apoptosis // traceable author statement /// 7165 // signal transduction // traceable author statement	16020 // membrane // inferred from electronic annotation /// 16021 // integral to membrane // inferred from electronic annotation	4888 // transmembrane receptor activity // traceable author statement /// 4872 // receptor activity // inferred from electronic annotation	---
227420_at	126282	TNFAIP8L1	tumor necrosis factor, alpha-induced protein 8-like 1	-1.674455001	0.000103417	---	---	---	---
227446_s_at	55449	C14orf167	chromosome 14 open reading frame 167	-1.752754777	0.000334529	---	---	---	---
227533_at	55103	RALGPS2	Ral GEF with PH domain and SH3 binding motif 2	-1.59120581	0.000393602	7264 // small GTPase mediated signal transduction // inferred from electronic annotation /// 7242 // intracellular signaling cascade // inferred from electronic annotation	5622 // intracellular // inferred from electronic annotation	5085 // guanyl-nucleotide exchange factor activity // inferred from electronic annotation	---
227554_at	402560	---	MRNA; cDNA DKFZp686I18116 (from clone DKFZp686I18116)	-1.442498739	0.000100575	---	---	---	---
227569_at	222484	LNX2	ligand of numb-protein X 2	1.646865982	0.000109132	---	---	5515 // protein binding // inferred from electronic annotation /// 8270 // zinc ion binding // inferred from electronic annotation /// 46872 // metal ion binding // inferred from electronic annotation	---
227572_at	84749	USP30	Ubiquitin specific peptidase 30	-1.5145414	3.96E-05	6511 // ubiquitin-dependent protein catabolism // inferred from electronic annotation /// 6512 // ubiquitin cycle // inferred from electronic annotation	---	4197 // cysteine-type endopeptidase activity // inferred from electronic annotation /// 4221 // ubiquitin thiolesterase activity // inferred from electronic annotation /// 8233 // peptidase activity // inferred from electronic annotation /// 8234 // cysteine-type peptidase activity // inferred from electronic annotation /// 16787 // hydrolase activity // inferred from electronic annotation	---
227697_at	9021	SOCS3	suppressor of cytokine signaling 3	4.661061725	4.81E-07	1558 // regulation of cell growth // inferred from electronic annotation /// 6916 // anti-apoptosis // traceable author statement /// 7242 // intracellular signaling cascade // inferred from electronic annotation /// 7259 // JAK-STAT cascade // traceable author statement /// 9968 // negative regulation of signal transduction // inferred from electronic annotation	---	4860 // protein kinase inhibitor activity // traceable author statement	---
227755_at	---	---	CDNA clone IMAGE:4077090	1.65896949	0.000190679	---	---	---	---
227802_at	---	---	Transcribed locus	1.421865222	0.000762449	---	---	---	---
227917_at	---	FLJ10661 /// LOC157278	Similar to CG7889-PA /// CDNA FLJ37098 fis, clone BRACE2019004 /// Hypothetical protein LOC157278	-1.521638819	0.00088153	---	---	8907 // integrase activity // inferred from electronic annotation	---
228005_at	158586	ZXDB	zinc finger, X-linked, duplicated B	1.542591703	0.000893268	---	5634 // nucleus // non-traceable author statement /// 5634 // nucleus // inferred from electronic annotation	3677 // DNA binding // inferred from electronic annotation /// 8270 // zinc ion binding // inferred from electronic annotation /// 46872 // metal ion binding // inferred from electronic annotation /// 3676 // nucleic acid binding // inferred from electronic annotation	---
228115_at	---	---	Full length insert cDNA clone ZE05E03	1.896034681	1.30E-06	---	---	---	---
228153_at	255488	IBRDC2	IBR domain containing 2	-1.474855526	0.000163913	6118 // electron transport // inferred from electronic annotation /// 6512 // ubiquitin cycle // inferred from electronic annotation /// 42787 // protein ubiquitination during ubiquitin-dependent protein catabolism // inferred from direct assay	151 // ubiquitin ligase complex // Unknown /// 16020 // membrane // inferred from electronic annotation /// 16021 // integral to membrane // inferred from sequence or structural similarity /// 16021 // integral to membrane // inferred from electronic annotation	4842 // ubiquitin-protein ligase activity // inferred from direct assay /// 5506 // iron ion binding // inferred from electronic annotation /// 5515 // protein binding // inferred from physical interaction /// 8270 // zinc ion binding // inferred from electronic annotation /// 16874 // ligase activity // inferred from electronic annotation /// 46872 // metal ion binding // inferred from electroni…	---
228188_at	---	---	---	2.994876772	1.69E-07	---	---	---	---
228286_at	348654	FLJ40869	hypothetical protein FLJ40869	-1.450972269	0.000644315	6281 // DNA repair // inferred from electronic annotation	---	3677 // DNA binding // inferred from electronic annotation /// 4518 // nuclease activity // inferred from electronic annotation	---
228323_at	57082	CASC5	cancer susceptibility candidate 5	-1.621768116	0.000261876	1675 // acrosome formation // non-traceable author statement	1669 // acrosome // inferred from direct assay /// 5634 // nucleus // inferred from direct assay /// 5634 // nucleus // inferred from electronic annotation	---	---
228325_at	23514	KIAA0146	KIAA0146	3.111479344	3.87E-09	---	---	---	---
228485_s_at	23446	SLC44A1	solute carrier family 44, member 1	1.638891222	2.07E-06	6810 // transport // inferred from electronic annotation	16020 // membrane // inferred from electronic annotation /// 16021 // integral to membrane // inferred from electronic annotation	---	---
228548_at	---	---	CDNA FLJ37418 fis, clone BRAWH2000488	-1.377917509	0.000358893	---	---	---	---
228638_at	---	FAM76A	Family with sequence similarity 76, member A	-1.330522678	0.000349341	---	---	---	---
228647_at	4815	NINJ2	Ninjurin 2	-1.752175548	2.71E-10	7155 // cell adhesion // inferred from electronic annotation /// 7158 // neuron adhesion // traceable author statement /// 7399 // nervous system development // traceable author statement /// 42246 // tissue regeneration // inferred from electronic annotation	5887 // integral to plasma membrane // traceable author statement /// 16020 // membrane // inferred from electronic annotation /// 16021 // integral to membrane // inferred from electronic annotation	5515 // protein binding // inferred from electronic annotation	---
228648_at	116844	LRG1	leucine-rich alpha-2-glycoprotein 1	3.65548389	2.43E-06	---	5576 // extracellular region // non-traceable author statement /// 16020 // membrane // non-traceable author statement	---	---
228758_at	604	BCL6	B-cell CLL/lymphoma 6 (zinc finger protein 51)	1.554040015	0.00077744	122 // negative regulation of transcription from RNA polymerase II promoter // not recorded /// 6350 // transcription // inferred from electronic annotation /// 6355 // regulation of transcription, DNA-dependent // traceable author statement /// 6954 // inflammatory response // traceable author statement /// 8284 // positive regulation of cell proliferation // traceable author statement /// 6355 …	119 // mediator complex // not recorded /// 5634 // nucleus // inferred from direct assay /// 5634 // nucleus // inferred from electronic annotation	3677 // DNA binding // inferred from electronic annotation /// 3700 // transcription factor activity // non-traceable author statement /// 5515 // protein binding // inferred from physical interaction /// 8270 // zinc ion binding // inferred from electronic annotation /// 46872 // metal ion binding // inferred from electronic annotation /// 3676 // nucleic acid binding // inferred from electronic…	---
228920_at	339324	ZNF260	zinc finger protein 260	-1.300372849	0.000408638	6350 // transcription // inferred from electronic annotation /// 6355 // regulation of transcription, DNA-dependent // inferred from electronic annotation /// 7275 // development // inferred from electronic annotation	5634 // nucleus // inferred from electronic annotation	3677 // DNA binding // inferred from electronic annotation /// 8270 // zinc ion binding // inferred from electronic annotation /// 46872 // metal ion binding // inferred from electronic annotation /// 3676 // nucleic acid binding // inferred from electronic annotation	---
229092_at	7026	NR2F2	Nuclear receptor subfamily 2, group F, member 2	-1.487339886	0.00039529	6350 // transcription // inferred from electronic annotation /// 6357 // regulation of transcription from RNA polymerase II promoter // traceable author statement /// 6629 // lipid metabolism // traceable author statement /// 7165 // signal transduction // traceable author statement /// 6355 // regulation of transcription, DNA-dependent // inferred from electronic annotation	5634 // nucleus // traceable author statement /// 5634 // nucleus // inferred from electronic annotation	3700 // transcription factor activity // inferred from electronic annotation /// 3706 // ligand-regulated transcription factor activity // traceable author statement /// 3707 // steroid hormone receptor activity // inferred from electronic annotation /// 3714 // transcription corepressor activity // traceable author statement /// 8270 // zinc ion binding // inferred from electronic annotation ///…	Nuclear_Receptors // GenMAPP
229521_at	168455	FLJ36031	hypothetical protein FLJ36031	1.677503692	1.83E-05	---	---	---	---
229533_x_at	340252	ZNF680	zinc finger protein 680	-1.511946421	8.56E-05	6355 // regulation of transcription, DNA-dependent // inferred from electronic annotation	5634 // nucleus // inferred from electronic annotation /// 5622 // intracellular // inferred from electronic annotation	3676 // nucleic acid binding // inferred from electronic annotation /// 8270 // zinc ion binding // inferred from electronic annotation	---
229623_at	441027	FLJ12993	Hypothetical LOC441027	-1.753268655	5.28E-06	---	---	---	---
229842_at	---	---	---	1.795769155	1.30E-05	---	---	---	---
229872_s_at	440667 /// 440669 /// 642441	LOC642441 /// LOC730256 /// LOC730257	hypothetical LOC642441 /// hypothetical protein LOC730256 /// hypothetical protein LOC730257	-1.393451507	0.000132881	---	---	---	---
230032_at	64172	OSGEPL1	O-sialoglycoprotein endopeptidase-like 1	-1.325484383	0.000592987	6508 // proteolysis // inferred from electronic annotation	---	8270 // zinc ion binding // inferred from electronic annotation /// 8450 // O-sialoglycoprotein endopeptidase activity // inferred from electronic annotation /// 8233 // peptidase activity // inferred from electronic annotation	---
230183_at	---	---	---	1.45613171	0.000754219	---	---	---	---
230424_at	9315	C5orf13	chromosome 5 open reading frame 13	-1.649641683	0.000501659	---	---	---	---
231483_at	---	---	---	-2.330890227	0.000950009	---	---	---	---
231559_at	4837	NNMT	Nicotinamide N-methyltransferase	3.799147832	5.91E-08	---	---	8112 // nicotinamide N-methyltransferase activity // traceable author statement /// 8168 // methyltransferase activity // inferred from electronic annotation /// 16740 // transferase activity // inferred from electronic annotation /// 8112 // nicotinamide N-methyltransferase activity // inferred from electronic annotation	Nicotinate and nicotinamide metabolism // KEGG
231828_at	253039	LOC253039	Hypothetical protein LOC253039	-1.611768381	0.000277861	---	---	---	---
232180_at	---	---	---	-1.890254615	0.000591101	---	---	---	---
232230_at	90271	C10orf75	Chromosome 10 open reading frame 75	-1.706699754	1.98E-05	---	---	---	---
232235_at	92126	C18orf4	chromosome 18 open reading frame 4	1.458432314	0.000806457	---	---	---	---
232451_at	---	---	MRNA; cDNA DKFZp564I0816 (from clone DKFZp564I0816)	1.607515884	0.00088741	---	---	---	---
233004_x_at	4774	NFIA	Nuclear factor I/A	-1.36390748	0.000980171	6118 // electron transport // inferred from electronic annotation /// 6260 // DNA replication // inferred from electronic annotation /// 6350 // transcription // inferred from electronic annotation /// 6355 // regulation of transcription, DNA-dependent // inferred from electronic annotation /// 6355 // regulation of transcription, DNA-dependent // non-traceable author statement /// 19079 // viral…	5634 // nucleus // inferred from electronic annotation /// 5634 // nucleus // non-traceable author statement /// 5622 // intracellular // inferred from electronic annotation	3700 // transcription factor activity // inferred from electronic annotation /// 3700 // transcription factor activity // non-traceable author statement /// 20037 // heme binding // inferred from electronic annotation /// 3677 // DNA binding // inferred from electronic annotation	---
233952_s_at	49854	ZNF295	zinc finger protein 295	2.793607732	6.98E-08	6350 // transcription // inferred from electronic annotation /// 6355 // regulation of transcription, DNA-dependent // inferred from electronic annotation	5634 // nucleus // inferred from electronic annotation	3677 // DNA binding // inferred from electronic annotation /// 5515 // protein binding // inferred from electronic annotation /// 8270 // zinc ion binding // inferred from electronic annotation /// 46872 // metal ion binding // inferred from electronic annotation /// 3676 // nucleic acid binding // inferred from electronic annotation	---
235152_at	374393	FAM111B	Family with sequence similarity 111, member B	-1.643365815	0.000147576	---	---	---	---
235274_at	---	GABPB2	GA binding protein transcription factor, beta subunit 2	-1.514733717	0.000460258	---	---	---	---
235349_at	151393	FAM82A	family with sequence similarity 82, member A	-1.674408464	0.000949915	---	---	5488 // binding // inferred from electronic annotation	---
235443_at	1160	CKMT2	Creatine kinase, mitochondrial 2 (sarcomeric)	-1.526721284	0.000170498	6091 // generation of precursor metabolites and energy // not recorded /// 6936 // muscle contraction // traceable author statement	5739 // mitochondrion // traceable author statement /// 5739 // mitochondrion // inferred from electronic annotation	4111 // creatine kinase activity // traceable author statement /// 4111 // creatine kinase activity // inferred from electronic annotation /// 16301 // kinase activity // inferred from electronic annotation /// 16740 // transferase activity // inferred from electronic annotation /// 16772 // transferase activity, transferring phosphorus-containing groups // inferred from electronic annotation	Urea cycle and metabolism of amino groups // KEGG /// Arginine and proline metabolism // KEGG
235766_x_at	---	---	CDNA clone IMAGE:5745639	1.611239896	0.000500271	---	---	---	---
236143_at	622	BDH1	3-hydroxybutyrate dehydrogenase, type 1	-1.997718472	0.000108895	8152 // metabolism // inferred from electronic annotation /// 8152 // metabolism // traceable author statement	5739 // mitochondrion // inferred from electronic annotation /// 5759 // mitochondrial matrix // non-traceable author statement	3858 // 3-hydroxybutyrate dehydrogenase activity // inferred from electronic annotation /// 3858 // 3-hydroxybutyrate dehydrogenase activity // traceable author statement /// 16491 // oxidoreductase activity // inferred from electronic annotation /// 3824 // catalytic activity // inferred from electronic annotation	Synthesis_and_Degradation_of_Keton_Bodies_KEGG // GenMAPP /// Synthesis and degradation of ketone bodies // KEGG /// Butanoate metabolism // KEGG
236766_at	137682	C8orf38	Chromosome 8 open reading frame 38	-1.767060132	7.68E-06	---	---	---	---
236798_at	---	---	CDNA FLJ32438 fis, clone SKMUS2001402	-1.523276094	4.73E-05	---	---	---	---
237305_at	1000	CDH2	Cadherin 2, type 1, N-cadherin (neuronal)	-1.470443842	0.000716444	7155 // cell adhesion // traceable author statement /// 7156 // homophilic cell adhesion // inferred from electronic annotation /// 7155 // cell adhesion // inferred from electronic annotation	16020 // membrane // inferred from electronic annotation /// 16021 // integral to membrane // inferred from electronic annotation	5509 // calcium ion binding // inferred from electronic annotation /// 5515 // protein binding // inferred from electronic annotation	---
237830_at	7803	PTP4A1	Protein tyrosine phosphatase type IVA, member 1	2.377512975	5.38E-07	6470 // protein amino acid dephosphorylation // inferred from electronic annotation /// 7049 // cell cycle // inferred from electronic annotation /// 7275 // development // inferred from electronic annotation	5783 // endoplasmic reticulum // inferred from electronic annotation /// 16020 // membrane // inferred from electronic annotation	4725 // protein tyrosine phosphatase activity // inferred from electronic annotation /// 16787 // hydrolase activity // inferred from electronic annotation /// 4721 // phosphoprotein phosphatase activity // inferred from electronic annotation	---
238363_at	847	CAT	Catalase	-1.684264738	0.000251067	6118 // electron transport // inferred from electronic annotation /// 6979 // response to oxidative stress // inferred from electronic annotation /// 42744 // hydrogen peroxide catabolism // inferred from electronic annotation	5777 // peroxisome // inferred from electronic annotation	4096 // catalase activity // traceable author statement /// 5506 // iron ion binding // inferred from electronic annotation /// 16491 // oxidoreductase activity // inferred from electronic annotation /// 46872 // metal ion binding // inferred from electronic annotation /// 4096 // catalase activity // inferred from electronic annotation /// 4601 // peroxidase activity // inferred from electronic …	Tryptophan metabolism // KEGG /// Methane metabolism // KEGG /// Amyotrophic lateral sclerosis (ALS) // KEGG
239435_x_at	134549	SHROOM1	Shroom family member 1	1.844540793	8.39E-05	---	---	---	---
239673_at	4306	NR3C2	Nuclear receptor subfamily 3, group C, member 2	-1.476285868	0.000224759	6350 // transcription // inferred from electronic annotation /// 6355 // regulation of transcription, DNA-dependent // inferred from electronic annotation /// 6883 // sodium ion homeostasis // not recorded /// 7165 // signal transduction // traceable author statement /// 7588 // excretion // not recorded	5634 // nucleus // inferred from electronic annotation	3700 // transcription factor activity // traceable author statement /// 3707 // steroid hormone receptor activity // traceable author statement /// 5496 // steroid binding // inferred from electronic annotation /// 5515 // protein binding // inferred from physical interaction /// 8270 // zinc ion binding // inferred from electronic annotation /// 8289 // lipid binding // inferred from electronic …	---
239716_at	51592	TRIM33	Tripartite motif-containing 33	-1.30273156	0.000770425	6350 // transcription // inferred from electronic annotation /// 6355 // regulation of transcription, DNA-dependent // inferred from electronic annotation /// 16481 // negative regulation of transcription // non-traceable author statement	5622 // intracellular // inferred from electronic annotation /// 5634 // nucleus // non-traceable author statement /// 5634 // nucleus // inferred from electronic annotation	3677 // DNA binding // inferred from electronic annotation /// 5515 // protein binding // inferred from electronic annotation /// 8270 // zinc ion binding // inferred from electronic annotation /// 8270 // zinc ion binding // non-traceable author statement /// 46872 // metal ion binding // inferred from electronic annotation	---
240509_s_at	64388	GREM2	gremlin 2, cysteine knot superfamily, homolog (Xenopus laevis)	2.191694155	4.39E-05	---	5615 // extracellular space // inferred from electronic annotation	5125 // cytokine activity // inferred from electronic annotation	---
241359_at	---	---	CDNA FLJ20031 fis, clone ADSU02180	1.731071374	3.57E-05	---	---	---	---
241376_at	---	---	---	-1.696750954	0.000900177	---	---	---	---
241827_at	284370	ZNF615	zinc finger protein 615	-1.407160413	0.000131661	6350 // transcription // inferred from electronic annotation /// 6355 // regulation of transcription, DNA-dependent // inferred from electronic annotation	5634 // nucleus // inferred from electronic annotation /// 5622 // intracellular // inferred from electronic annotation	3676 // nucleic acid binding // inferred from electronic annotation /// 3677 // DNA binding // inferred from electronic annotation /// 8270 // zinc ion binding // inferred from electronic annotation /// 46872 // metal ion binding // inferred from electronic annotation	---
242680_at	---	---	Transcribed locus	2.438662401	0.000586555	---	---	---	---
242739_at	404220	C6orf201	Chromosome 6 open reading frame 201	-1.494811201	0.000188798	---	---	166 // nucleotide binding // inferred from electronic annotation	---
242956_at	3417	IDH1	Isocitrate dehydrogenase 1 (NADP+), soluble	-1.672183074	0.00047922	5975 // carbohydrate metabolism // traceable author statement /// 6092 // main pathways of carbohydrate metabolism // inferred from electronic annotation /// 6097 // glyoxylate cycle // inferred from electronic annotation /// 6099 // tricarboxylic acid cycle // inferred from electronic annotation /// 6102 // isocitrate metabolism // traceable author statement /// 8152 // metabolism // inferred fr…	5777 // peroxisome // inferred from electronic annotation /// 5829 // cytosol // traceable author statement	4450 // isocitrate dehydrogenase (NADP+) activity // inferred from electronic annotation /// 4450 // isocitrate dehydrogenase (NADP+) activity // traceable author statement /// 16491 // oxidoreductase activity // inferred from electronic annotation	Citrate cycle (TCA cycle) // KEGG /// Glutathione metabolism // KEGG /// Reductive carboxylate cycle (CO2 fixation) // KEGG
243012_at	65059	RAPH1	Ras association (RalGDS/AF-6) and pleckstrin homology domains 1	-1.925931545	3.38E-07	7165 // signal transduction // inferred from electronic annotation	5856 // cytoskeleton // inferred from electronic annotation	---	---
243544_at	126	ADH1C	Alcohol dehydrogenase 1C (class I), gamma polypeptide	-1.847535226	0.000128674	6066 // alcohol metabolism // non-traceable author statement /// 6069 // ethanol oxidation // traceable author statement	5737 // cytoplasm // non-traceable author statement	4024 // alcohol dehydrogenase activity, zinc-dependent // non-traceable author statement /// 8270 // zinc ion binding // inferred from electronic annotation /// 16491 // oxidoreductase activity // inferred from electronic annotation /// 46872 // metal ion binding // inferred from electronic annotation /// 4022 // alcohol dehydrogenase activity // inferred from electronic annotation /// 4022 // al…	Glycolysis / Gluconeogenesis // KEGG /// Fatty acid metabolism // KEGG /// Bile acid biosynthesis // KEGG /// Tyrosine metabolism // KEGG /// Glycerolipid metabolism // KEGG /// 1- and 2-Methylnaphthalene degradation // KEGG /// Metabolism of xenobiotics by cytochrome P450 // KEGG
243671_at	---	---	Transcribed locus	-1.427158509	0.000500516	---	---	---	---
244111_at	125113	KRT222P	keratin 222 pseudogene	-1.550300507	7.75E-05	---	5882 // intermediate filament // inferred from electronic annotation	5198 // structural molecule activity // inferred from electronic annotation	---
244181_at	5295	PIK3R1	Phosphoinositide-3-kinase, regulatory subunit 1 (p85 alpha)	-1.79732726	0.000769645	7242 // intracellular signaling cascade // inferred from electronic annotation /// 7242 // intracellular signaling cascade // non-traceable author statement /// 8286 // insulin receptor signaling pathway // inferred from physical interaction /// 46854 // phosphoinositide phosphorylation // inferred from sequence or structural similarity /// 48009 // insulin-like growth factor receptor signaling p…	5942 // phosphoinositide 3-kinase complex // inferred from electronic annotation /// 35030 // phosphoinositide 3-kinase complex, class IA // inferred from sequence or structural similarity	5158 // insulin receptor binding // inferred from physical interaction /// 5159 // insulin-like growth factor receptor binding // inferred from physical interaction /// 5545 // phosphatidylinositol binding // non-traceable author statement /// 16301 // kinase activity // inferred from electronic annotation /// 19903 // protein phosphatase binding // inferred from physical interaction /// 35014 //…	---
36030_at	25900	HOM-TES-103	hypothetical protein LOC25900	-1.314996009	9.11E-05	---	---	5198 // structural molecule activity // inferred from electronic annotation	---
36711_at	23764	MAFF	v-maf musculoaponeurotic fibrosarcoma oncogene homolog F (avian)	3.677724318	1.06E-05	6350 // transcription // inferred from electronic annotation /// 6355 // regulation of transcription, DNA-dependent // inferred from electronic annotation /// 6366 // transcription from RNA polymerase II promoter // traceable author statement /// 7567 // parturition // traceable author statement	5634 // nucleus // inferred from electronic annotation	43565 // sequence-specific DNA binding // inferred from electronic annotation /// 46983 // protein dimerization activity // inferred from electronic annotation /// 3677 // DNA binding // inferred from electronic annotation	Smooth_muscle_contraction // GenMAPP
37020_at	1401	CRP	C-reactive protein, pentraxin-related	7.446029956	2.03E-05	6953 // acute-phase response // inferred from electronic annotation /// 6954 // inflammatory response // traceable author statement	5576 // extracellular region // non-traceable author statement	5488 // binding // traceable author statement /// 5509 // calcium ion binding // inferred from electronic annotation /// 46872 // metal ion binding // inferred from electronic annotation	---
40273_at	56848	SPHK2	sphingosine kinase 2	-1.506185892	0.000127667	6669 // sphinganine-1-phosphate biosynthesis // non-traceable author statement /// 6916 // anti-apoptosis // non-traceable author statement /// 7205 // protein kinase C activation // inferred from electronic annotation /// 8283 // cell proliferation // non-traceable author statement	5624 // membrane fraction // inferred from expression pattern /// 5829 // cytosol // inferred from expression pattern	166 // nucleotide binding // inferred from electronic annotation /// 4143 // diacylglycerol kinase activity // inferred from electronic annotation /// 5515 // protein binding // inferred from physical interaction /// 5524 // ATP binding // inferred from electronic annotation /// 8481 // sphinganine kinase activity // non-traceable author statement /// 16740 // transferase activity // inferred fro…	S1P_Signaling // GenMAPP /// S1P_Signaling // GenMAPP /// S1P_Signaling // GenMAPP
58780_s_at	55701	FLJ10357	hypothetical protein FLJ10357	-1.472459006	0.000782725	35023 // regulation of Rho protein signal transduction // inferred from electronic annotation	5622 // intracellular // inferred from electronic annotation	5089 // Rho guanyl-nucleotide exchange factor activity // inferred from electronic annotation /// 5085 // guanyl-nucleotide exchange factor activity // inferred from electronic annotation	---
58916_at	65987	KCTD14	potassium channel tetramerisation domain containing 14	1.48266738	0.000155525	6813 // potassium ion transport // inferred from electronic annotation	8076 // voltage-gated potassium channel complex // inferred from electronic annotation /// 16020 // membrane // inferred from electronic annotation	5249 // voltage-gated potassium channel activity // inferred from electronic annotation /// 5515 // protein binding // inferred from electronic annotation	---
