# Supplementary material for: Effects of typical and atypical antipsychotic drugs on gene expression profiles in the liver of schizophrenia subjects
Source: BMC Psychiatry. 2009 Sep 16;9:57. doi: 10.1186/1471-244X-9-57 (PMC2749837; doi:10.1186/1471-244X-9-57)
Supplement: Additional file 2 — Atypical AP vs. Ctrl. A list of significant genes in the comparison between atypical AP group and unaffected control group (FC>1.3, p < 0.001). [file 1471-244X-9-57-S2.ZIP › additional_file2.csv]

Probe_id	Entrez.Gene	Gene.Symbol	Gene.Title	Fold_change	P-value	Gene.Ontology.Biological.Process	Gene.Ontology.Cellular.Component	Gene.Ontology.Molecular.Function	Pathway
200087_s_at	10959	TMED2	transmembrane emp24 domain trafficking protein 2 /// transmembrane emp24 domain trafficking protein 2	1.436626505	0.000605762	6886 // intracellular protein transport // inferred from sequence or structural similarity /// 6888 // ER to Golgi vesicle-mediated transport // inferred from electronic annotation /// 6903 // vesicle targeting // inferred from sequence or structural similarity /// 6810 // transport // inferred from electronic annotation /// 15031 // protein transport // inferred from electronic annotation /// 68…	5792 // microsome // inferred from sequence or structural similarity /// 5793 // ER-Golgi intermediate compartment // inferred from direct assay /// 5795 // Golgi stack // inferred from electronic annotation /// 5886 // plasma membrane // traceable author statement /// 16021 // integral to membrane // inferred from sequence or structural similarity /// 42589 // zymogen granule membrane // inferre…	---	---
200777_s_at	151579 /// 9689	BZW1 /// LOC151579	basic leucine zipper and W2 domains 1 /// similar to basic leucine zipper and W2 domains 1	1.451470349	0.0003222	6446 // regulation of translational initiation // inferred from electronic annotation	5737 // cytoplasm // inferred from direct assay	3743 // translation initiation factor activity // inferred from electronic annotation	---
201042_at	7052	TGM2	transglutaminase 2 (C polypeptide, protein-glutamine-gamma-glutamyltransferase)	1.788711332	0.000298317	7186 // G-protein coupled receptor protein signaling pathway // inferred from sequence or structural similarity /// 18149 // peptide cross-linking // inferred from sequence or structural similarity /// 45785 // positive regulation of cell adhesion // inferred from sequence or structural similarity /// 18149 // peptide cross-linking // inferred from electronic annotation	5578 // extracellular matrix (sensu Metazoa) // inferred from sequence or structural similarity /// 5829 // cytosol // inferred from sequence or structural similarity /// 16020 // membrane // inferred from sequence or structural similarity	3810 // protein-glutamine gamma-glutamyltransferase activity // inferred from sequence or structural similarity /// 5509 // calcium ion binding // inferred from sequence or structural similarity /// 5525 // GTP binding // inferred from sequence or structural similarity /// 8415 // acyltransferase activity // inferred from electronic annotation /// 16740 // transferase activity // inferred from el…	Complement and coagulation cascades // KEGG /// Huntington's disease // KEGG
201253_s_at	10423	CDIPT	CDP-diacylglycerol--inositol 3-phosphatidyltransferase (phosphatidylinositol synthase)	1.311599172	0.000794552	8654 // phospholipid biosynthesis // inferred from electronic annotation	5783 // endoplasmic reticulum // inferred from electronic annotation /// 16020 // membrane // inferred from electronic annotation /// 16021 // integral to membrane // inferred from electronic annotation	287 // magnesium ion binding // inferred from electronic annotation /// 3881 // CDP-diacylglycerol-inositol 3-phosphatidyltransferase activity // inferred from electronic annotation /// 8526 // phosphatidylinositol transporter activity // traceable author statement /// 16740 // transferase activity // inferred from electronic annotation /// 30145 // manganese ion binding // inferred from electron…	Glycerophospholipid metabolism // KEGG /// Phosphatidylinositol signaling system // KEGG
201587_s_at	3654	IRAK1	interleukin-1 receptor-associated kinase 1	1.479821442	0.000588581	6952 // defense response // not recorded /// 7165 // signal transduction // non-traceable author statement /// 7178 // transmembrane receptor protein serine/threonine kinase signaling pathway // non-traceable author statement /// 7250 // activation of NF-kappaB-inducing kinase // inferred from direct assay /// 45941 // positive regulation of transcription // non-traceable author statement /// 467…	45323 // interleukin-1 receptor complex // non-traceable author statement	166 // nucleotide binding // inferred from electronic annotation /// 287 // magnesium ion binding // inferred from electronic annotation /// 4674 // protein serine/threonine kinase activity // non-traceable author statement /// 4704 // NF-kappaB-inducing kinase activity // traceable author statement /// 5524 // ATP binding // inferred from electronic annotation /// 16563 // transcriptional activa…	---
201745_at	5756	TWF1	twinfilin, actin-binding protein, homolog 1 (Drosophila)	1.322966126	0.000686242	6468 // protein amino acid phosphorylation // inferred from direct assay	15629 // actin cytoskeleton // inferred from sequence or structural similarity /// 5622 // intracellular // inferred from electronic annotation /// 5856 // cytoskeleton // inferred from electronic annotation	4713 // protein-tyrosine kinase activity // inferred from direct assay /// 3779 // actin binding // inferred from electronic annotation	---
201800_s_at	5007	OSBP	oxysterol binding protein	1.353562374	0.000767254	6869 // lipid transport // inferred from electronic annotation /// 8202 // steroid metabolism // inferred from electronic annotation /// 6810 // transport // inferred from electronic annotation	5737 // cytoplasm // not recorded /// 5795 // Golgi stack // inferred from electronic annotation	8142 // oxysterol binding // traceable author statement	---
201883_s_at	2683	B4GALT1	UDP-Gal:betaGlcNAc beta 1,4- galactosyltransferase, polypeptide 1	1.395455147	0.000638691	5975 // carbohydrate metabolism // inferred from electronic annotation /// 9312 // oligosaccharide biosynthesis // non-traceable author statement	5795 // Golgi stack // inferred from electronic annotation /// 16020 // membrane // inferred from electronic annotation /// 16021 // integral to membrane // inferred from electronic annotation /// 5794 // Golgi apparatus // traceable author statement	3831 // beta-N-acetylglucosaminylglycopeptide beta-1,4-galactosyltransferase activity // inferred from electronic annotation /// 3945 // N-acetyllactosamine synthase activity // inferred from electronic annotation /// 8378 // galactosyltransferase activity // non-traceable author statement /// 16757 // transferase activity, transferring glycosyl groups // inferred from electronic annotation /// 3…	Galactose metabolism // KEGG /// N-Glycan biosynthesis // KEGG /// Keratan sulfate biosynthesis // KEGG /// Glycan structures - biosynthesis 1 // KEGG
202211_at	26286	ARFGAP3	ADP-ribosylation factor GTPase activating protein 3	1.471362852	0.000302336	6886 // intracellular protein transport // non-traceable author statement /// 6888 // ER to Golgi vesicle-mediated transport // inferred from electronic annotation /// 9306 // protein secretion // inferred from expression pattern /// 16192 // vesicle-mediated transport // non-traceable author statement /// 43087 // regulation of GTPase activity // inferred from electronic annotation /// 6810 // t…	5829 // cytosol // inferred from direct assay	8060 // ARF GTPase activator activity // inferred from direct assay /// 8270 // zinc ion binding // inferred from electronic annotation /// 8565 // protein transporter activity // non-traceable author statement /// 46872 // metal ion binding // inferred from electronic annotation /// 5096 // GTPase activator activity // inferred from electronic annotation	---
202237_at	4837	NNMT	nicotinamide N-methyltransferase	3.002264519	0.00052071	---	---	8112 // nicotinamide N-methyltransferase activity // traceable author statement /// 8168 // methyltransferase activity // inferred from electronic annotation /// 16740 // transferase activity // inferred from electronic annotation /// 8112 // nicotinamide N-methyltransferase activity // inferred from electronic annotation	Nicotinate and nicotinamide metabolism // KEGG
202375_at	9871	SEC24D	SEC24 related gene family, member D (S. cerevisiae)	1.594192388	8.28E-06	6886 // intracellular protein transport // inferred from electronic annotation /// 6888 // ER to Golgi vesicle-mediated transport // inferred from electronic annotation /// 6888 // ER to Golgi vesicle-mediated transport // non-traceable author statement /// 6810 // transport // inferred from electronic annotation /// 15031 // protein transport // inferred from electronic annotation	5783 // endoplasmic reticulum // inferred from electronic annotation /// 5795 // Golgi stack // inferred from electronic annotation /// 30127 // COPII vesicle coat // inferred from electronic annotation /// 30127 // COPII vesicle coat // non-traceable author statement	5515 // protein binding // inferred from electronic annotation /// 8270 // zinc ion binding // inferred from electronic annotation	---
202557_at	6782	STCH	stress 70 protein chaperone, microsome-associated, 60kDa	1.467421554	0.000549018	---	5783 // endoplasmic reticulum // inferred from electronic annotation /// 5792 // microsome // traceable author statement /// 5792 // microsome // inferred from electronic annotation	166 // nucleotide binding // inferred from electronic annotation /// 5524 // ATP binding // inferred from electronic annotation	---
202842_s_at	4189	DNAJB9	DnaJ (Hsp40) homolog, subfamily B, member 9	1.606022496	0.000326502	6457 // protein folding // inferred from electronic annotation	5634 // nucleus // inferred from electronic annotation /// 5730 // nucleolus // inferred from sequence or structural similarity /// 5737 // cytoplasm // inferred from sequence or structural similarity	30188 // chaperone regulator activity // inferred from sequence or structural similarity /// 31072 // heat shock protein binding // inferred from electronic annotation /// 51082 // unfolded protein binding // inferred from electronic annotation	---
202843_at	4189	DNAJB9	DnaJ (Hsp40) homolog, subfamily B, member 9	1.764172777	0.000428601	6457 // protein folding // inferred from electronic annotation	5634 // nucleus // inferred from electronic annotation /// 5730 // nucleolus // inferred from sequence or structural similarity /// 5737 // cytoplasm // inferred from sequence or structural similarity	30188 // chaperone regulator activity // inferred from sequence or structural similarity /// 31072 // heat shock protein binding // inferred from electronic annotation /// 51082 // unfolded protein binding // inferred from electronic annotation	---
203067_at	8050	PDHX	pyruvate dehydrogenase complex, component X	1.385992851	2.09E-05	8152 // metabolism // inferred from electronic annotation	5739 // mitochondrion // inferred from electronic annotation /// 5967 // pyruvate dehydrogenase complex (sensu Eukaryota) // traceable author statement	5515 // protein binding // inferred from electronic annotation /// 8415 // acyltransferase activity // inferred from electronic annotation /// 31405 // lipoic acid binding // inferred from electronic annotation	Glycolysis_and_Gluconeogenesis // GenMAPP /// Krebs-TCA_Cycle // GenMAPP
203126_at	3613	IMPA2	inositol(myo)-1(or 4)-monophosphatase 2	1.72658912	7.55E-05	6796 // phosphate metabolism // traceable author statement /// 7165 // signal transduction // traceable author statement	---	287 // magnesium ion binding // inferred from electronic annotation /// 4437 // inositol or phosphatidylinositol phosphatase activity // inferred from electronic annotation /// 8934 // inositol-1(or 4)-monophosphatase activity // traceable author statement /// 16787 // hydrolase activity // inferred from electronic annotation /// 8934 // inositol-1(or 4)-monophosphatase activity // inferred from …	---
203633_at	1374	CPT1A	carnitine palmitoyltransferase 1A (liver)	1.486463671	0.000977915	6629 // lipid metabolism // inferred from electronic annotation /// 6631 // fatty acid metabolism // inferred from electronic annotation /// 6635 // fatty acid beta-oxidation // traceable author statement /// 6810 // transport // inferred from electronic annotation	5739 // mitochondrion // traceable author statement /// 16021 // integral to membrane // inferred from electronic annotation /// 19867 // outer membrane // inferred from electronic annotation /// 5739 // mitochondrion // inferred from electronic annotation /// 16020 // membrane // inferred from electronic annotation	4095 // carnitine O-palmitoyltransferase activity // traceable author statement /// 8415 // acyltransferase activity // inferred from electronic annotation /// 16740 // transferase activity // inferred from electronic annotation /// 4095 // carnitine O-palmitoyltransferase activity // inferred from electronic annotation	Fatty_Acid_Degradation // GenMAPP /// Fatty_Acid_Degradation // GenMAPP /// Mitochondrial_fatty_acid_betaoxidation // GenMAPP /// Mitochondrial_fatty_acid_betaoxidation // GenMAPP /// Fatty acid metabolism // KEGG /// Adipocytokine signaling pathway // KEGG
203733_at	28955	DEXI	dexamethasone-induced transcript	1.391663091	0.000603108	---	---	---	---
204087_s_at	8884	SLC5A6	solute carrier family 5 (sodium-dependent vitamin transporter), member 6	1.753491968	0.000323993	6811 // ion transport // inferred from electronic annotation /// 6814 // sodium ion transport // inferred from electronic annotation /// 6810 // transport // inferred from electronic annotation /// 6810 // transport // traceable author statement	5624 // membrane fraction // traceable author statement /// 5887 // integral to plasma membrane // traceable author statement /// 16020 // membrane // inferred from electronic annotation /// 16021 // integral to membrane // inferred from electronic annotation	5215 // transporter activity // inferred from electronic annotation /// 8523 // sodium-dependent multivitamin transporter activity // traceable author statement /// 15293 // symporter activity // inferred from electronic annotation /// 31402 // sodium ion binding // inferred from electronic annotation	---
205419_at	1880	EBI2	Epstein-Barr virus induced gene 2 (lymphocyte-specific G protein-coupled receptor)	-1.558672088	0.000728738	6955 // immune response // traceable author statement /// 7165 // signal transduction // inferred from electronic annotation /// 7186 // G-protein coupled receptor protein signaling pathway // traceable author statement /// 7186 // G-protein coupled receptor protein signaling pathway // inferred from electronic annotation	5887 // integral to plasma membrane // traceable author statement /// 16020 // membrane // inferred from electronic annotation /// 16021 // integral to membrane // inferred from electronic annotation	1584 // rhodopsin-like receptor activity // inferred from electronic annotation /// 4872 // receptor activity // inferred from electronic annotation /// 45028 // purinergic nucleotide receptor activity, G-protein coupled // inferred from electronic annotation /// 4871 // signal transducer activity // inferred from electronic annotation /// 4930 // G-protein coupled receptor activity // inferred f…	GPCRDB_Other // GenMAPP
205610_at	8736	MYOM1	myomesin 1 (skelemin) 185kDa	1.812527393	0.000375867	6941 // striated muscle contraction // inferred from electronic annotation /// 6941 // striated muscle contraction // traceable author statement /// 6936 // muscle contraction // not recorded	5863 // striated muscle thick filament // traceable author statement /// 30016 // myofibril // traceable author statement /// 5863 // striated muscle thick filament // inferred from electronic annotation	8307 // structural constituent of muscle // traceable author statement	Striated_muscle_contraction // GenMAPP /// Striated_muscle_contraction // GenMAPP
205771_s_at	9465	AKAP7	A kinase (PRKA) anchor protein 7	1.487526377	2.52E-05	6811 // ion transport // traceable author statement /// 7242 // intracellular signaling cascade // traceable author statement /// 8104 // protein localization // Unknown	5829 // cytosol // inferred from direct assay /// 16324 // apical plasma membrane // inferred from direct assay /// 16328 // lateral plasma membrane // inferred from direct assay /// 16020 // membrane // inferred from electronic annotation /// 5886 // plasma membrane // traceable author statement	51018 // protein kinase A binding // inferred from direct assay /// 51018 // protein kinase A binding // traceable author statement /// 16301 // kinase activity // inferred from electronic annotation	G_Protein_Signaling // GenMAPP /// G_Protein_Signaling // GenMAPP
205812_s_at	54732	TMED9	transmembrane emp24 protein transport domain containing 9	1.366260331	0.000702826	6810 // transport // inferred from electronic annotation	5783 // endoplasmic reticulum // inferred from electronic annotation /// 5793 // ER-Golgi intermediate compartment // inferred from direct assay /// 16020 // membrane // inferred from electronic annotation /// 16021 // integral to membrane // inferred from electronic annotation	---	---
206966_s_at	11278	KLF12	Kruppel-like factor 12	-1.421178713	0.000858532	6350 // transcription // inferred from electronic annotation /// 6357 // regulation of transcription from RNA polymerase II promoter // traceable author statement /// 6355 // regulation of transcription, DNA-dependent // inferred from electronic annotation	5634 // nucleus // inferred from electronic annotation	3700 // transcription factor activity // traceable author statement /// 3714 // transcription corepressor activity // traceable author statement /// 8270 // zinc ion binding // inferred from electronic annotation /// 46872 // metal ion binding // inferred from electronic annotation /// 3676 // nucleic acid binding // inferred from electronic annotation /// 3677 // DNA binding // inferred from ele…	---
207332_s_at	7037	TFRC	transferrin receptor (p90, CD71)	1.83882972	0.000476893	6508 // proteolysis // inferred from electronic annotation /// 6826 // iron ion transport // not recorded /// 6879 // iron ion homeostasis // non-traceable author statement /// 6897 // endocytosis // inferred from electronic annotation /// 6879 // iron ion homeostasis // traceable author statement	5576 // extracellular region // inferred from direct assay /// 5768 // endosome // inferred from direct assay /// 5887 // integral to plasma membrane // traceable author statement /// 16020 // membrane // non-traceable author statement /// 16020 // membrane // inferred from electronic annotation /// 16021 // integral to membrane // inferred from electronic annotation /// 5768 // endosome // trace…	4872 // receptor activity // inferred from electronic annotation /// 4998 // transferrin receptor activity // non-traceable author statement /// 8233 // peptidase activity // inferred from electronic annotation /// 4998 // transferrin receptor activity // traceable author statement	---
208691_at	7037	TFRC	transferrin receptor (p90, CD71) /// transferrin receptor (p90, CD71)	2.379521494	6.69E-05	6508 // proteolysis // inferred from electronic annotation /// 6826 // iron ion transport // not recorded /// 6879 // iron ion homeostasis // non-traceable author statement /// 6897 // endocytosis // inferred from electronic annotation /// 6879 // iron ion homeostasis // traceable author statement	5576 // extracellular region // inferred from direct assay /// 5768 // endosome // inferred from direct assay /// 5887 // integral to plasma membrane // traceable author statement /// 16020 // membrane // non-traceable author statement /// 16020 // membrane // inferred from electronic annotation /// 16021 // integral to membrane // inferred from electronic annotation /// 5768 // endosome // trace…	4872 // receptor activity // inferred from electronic annotation /// 4998 // transferrin receptor activity // non-traceable author statement /// 8233 // peptidase activity // inferred from electronic annotation /// 4998 // transferrin receptor activity // traceable author statement	---
209206_at	9554	SEC22B	SEC22 vesicle trafficking protein homolog B (S. cerevisiae)	1.374986828	2.52E-05	6888 // ER to Golgi vesicle-mediated transport // traceable author statement /// 15031 // protein transport // inferred from electronic annotation /// 16192 // vesicle-mediated transport // inferred from electronic annotation /// 6810 // transport // inferred from electronic annotation /// 6888 // ER to Golgi vesicle-mediated transport // inferred from electronic annotation	5789 // endoplasmic reticulum membrane // not recorded /// 5793 // ER-Golgi intermediate compartment // inferred from direct assay /// 5795 // Golgi stack // inferred from electronic annotation /// 16020 // membrane // inferred from electronic annotation /// 16021 // integral to membrane // inferred from electronic annotation /// 5783 // endoplasmic reticulum // inferred from electronic annotation	---	---
209631_s_at	2861	GPR37	G protein-coupled receptor 37 (endothelin receptor type B-like)	2.019425809	6.47E-05	7165 // signal transduction // inferred from electronic annotation /// 7186 // G-protein coupled receptor protein signaling pathway // traceable author statement /// 7186 // G-protein coupled receptor protein signaling pathway // inferred from electronic annotation	5887 // integral to plasma membrane // traceable author statement /// 16020 // membrane // inferred from electronic annotation /// 16021 // integral to membrane // inferred from electronic annotation	1584 // rhodopsin-like receptor activity // inferred from electronic annotation /// 4872 // receptor activity // inferred from electronic annotation /// 16526 // G-protein coupled receptor activity, unknown ligand // inferred from electronic annotation /// 4871 // signal transducer activity // inferred from electronic annotation /// 4930 // G-protein coupled receptor activity // inferred from ele…	GPCRDB_Class_A_Rhodopsin-like // GenMAPP
212245_at	90411	MCFD2	multiple coagulation factor deficiency 2	1.43842518	0.000144451	6888 // ER to Golgi vesicle-mediated transport // inferred from electronic annotation /// 15031 // protein transport // inferred from electronic annotation /// 6810 // transport // inferred from electronic annotation	5783 // endoplasmic reticulum // inferred from electronic annotation /// 5795 // Golgi stack // inferred from electronic annotation	5509 // calcium ion binding // inferred from electronic annotation	---
212251_at	92140	MTDH	metadherin	1.392071587	0.000296135	---	5634 // nucleus // inferred from electronic annotation /// 5783 // endoplasmic reticulum // inferred from electronic annotation /// 16020 // membrane // inferred from electronic annotation /// 16021 // integral to membrane // inferred from electronic annotation	---	---
212923_s_at	221749	C6orf145	chromosome 6 open reading frame 145	1.538384726	0.000493471	---	---	---	---
214586_at	2861	GPR37	G protein-coupled receptor 37 (endothelin receptor type B-like)	1.499305361	4.00E-05	7165 // signal transduction // inferred from electronic annotation /// 7186 // G-protein coupled receptor protein signaling pathway // traceable author statement /// 7186 // G-protein coupled receptor protein signaling pathway // inferred from electronic annotation	5887 // integral to plasma membrane // traceable author statement /// 16020 // membrane // inferred from electronic annotation /// 16021 // integral to membrane // inferred from electronic annotation	1584 // rhodopsin-like receptor activity // inferred from electronic annotation /// 4872 // receptor activity // inferred from electronic annotation /// 16526 // G-protein coupled receptor activity, unknown ligand // inferred from electronic annotation /// 4871 // signal transducer activity // inferred from electronic annotation /// 4930 // G-protein coupled receptor activity // inferred from ele…	GPCRDB_Class_A_Rhodopsin-like // GenMAPP
214801_at	64163	IFRG15	Interferon responsive gene 15	1.410397668	2.26E-06	---	---	5515 // protein binding // inferred from physical interaction	---
215696_s_at	9919	KIAA0310	KIAA0310	1.430653558	0.000358021	---	---	---	---
217803_at	64083	GOLPH3	golgi phosphoprotein 3 (coat-protein)	1.487479561	0.000549619	---	5795 // Golgi stack // inferred from electronic annotation /// 16020 // membrane // inferred from electronic annotation	---	---
217861_s_at	10113	PREB	prolactin regulatory element binding	1.345961308	0.000203043	6350 // transcription // inferred from electronic annotation /// 6355 // regulation of transcription, DNA-dependent // traceable author statement /// 6888 // ER to Golgi vesicle-mediated transport // inferred from electronic annotation /// 15031 // protein transport // inferred from electronic annotation /// 6355 // regulation of transcription, DNA-dependent // inferred from electronic annotation…	5634 // nucleus // traceable author statement /// 5783 // endoplasmic reticulum // inferred from electronic annotation /// 16020 // membrane // inferred from electronic annotation /// 16021 // integral to membrane // inferred from electronic annotation /// 5634 // nucleus // inferred from electronic annotation	3677 // DNA binding // inferred from electronic annotation	---
218140_x_at	58477	SRPRB	signal recognition particle receptor, B subunit	1.56778079	7.43E-05	---	5783 // endoplasmic reticulum // inferred from electronic annotation /// 5786 // signal recognition particle (sensu Eukaryota) // inferred from electronic annotation /// 16020 // membrane // inferred from electronic annotation /// 16021 // integral to membrane // inferred from electronic annotation	166 // nucleotide binding // inferred from electronic annotation /// 4872 // receptor activity // inferred from electronic annotation /// 5525 // GTP binding // inferred from electronic annotation	---
218465_at	55161	TMEM33	transmembrane protein 33	1.335191629	0.000796912	---	16020 // membrane // inferred from electronic annotation /// 16021 // integral to membrane // inferred from electronic annotation	---	---
221477_s_at	79099	MGC5618	hypothetical protein MGC5618	2.032573286	3.50E-05	---	---	---	---
222735_at	---	---	---	1.396507555	0.000755823	---	---	---	---
222765_x_at	51575	ESF1	ESF1, nucleolar pre-rRNA processing protein, homolog (S. cerevisiae)	1.3264305	0.000648244	---	---	166 // nucleotide binding // inferred from electronic annotation	---
222991_s_at	29979	UBQLN1	ubiquilin 1	1.402010829	0.000495746	6464 // protein modification // inferred from electronic annotation	5634 // nucleus // inferred from electronic annotation /// 48471 // perinuclear region // non-traceable author statement /// 5737 // cytoplasm // inferred from direct assay	19900 // kinase binding // inferred from physical interaction	---
223039_at	83606	C22orf13	chromosome 22 open reading frame 13	1.447834805	0.000172899	---	---	---	---
223296_at	84275	SLC25A33	solute carrier family 25, member 33	1.508040696	0.000498621	6412 // protein biosynthesis // inferred from electronic annotation /// 6810 // transport // inferred from electronic annotation	5622 // intracellular // inferred from electronic annotation /// 5840 // ribosome // inferred from electronic annotation /// 30529 // ribonucleoprotein complex // inferred from electronic annotation /// 5743 // mitochondrial inner membrane // inferred from electronic annotation /// 16020 // membrane // inferred from electronic annotation /// 16021 // integral to membrane // inferred from electron…	3735 // structural constituent of ribosome // inferred from electronic annotation /// 5488 // binding // inferred from electronic annotation	---
223450_s_at	83548	COG3	component of oligomeric golgi complex 3	1.483555863	0.000154711	6886 // intracellular protein transport // inferred from electronic annotation /// 6810 // transport // inferred from electronic annotation /// 15031 // protein transport // inferred from electronic annotation	5795 // Golgi stack // inferred from electronic annotation /// 5801 // Golgi cis-face // inferred from electronic annotation /// 16020 // membrane // inferred from electronic annotation	---	---
224628_at	27248	C2orf30	chromosome 2 open reading frame 30	1.501232522	0.000336756	---	---	---	---
224759_s_at	90488	C12orf23	chromosome 12 open reading frame 23	1.596920679	0.000141881	---	---	---	---
224776_at	137964	AGPAT6	1-acylglycerol-3-phosphate O-acyltransferase 6 (lysophosphatidic acid acyltransferase, zeta)	1.43653827	6.43E-05	7595 // lactation // inferred from sequence or structural similarity /// 8152 // metabolism // inferred from electronic annotation /// 8610 // lipid biosynthesis // inferred from sequence or structural similarity /// 19432 // triacylglycerol biosynthesis // inferred from sequence or structural similarity	5783 // endoplasmic reticulum // inferred from sequence or structural similarity /// 16020 // membrane // inferred from electronic annotation /// 16021 // integral to membrane // inferred from electronic annotation /// 30176 // integral to endoplasmic reticulum membrane // inferred from sequence or structural similarity	3841 // 1-acylglycerol-3-phosphate O-acyltransferase activity // inferred from electronic annotation /// 8415 // acyltransferase activity // inferred from electronic annotation /// 8780 // acyl-[acyl-carrier protein]-UDP-N-acetylglucosamine O-acyltransferase activity // inferred from sequence or structural similarity /// 16740 // transferase activity // inferred from electronic annotation	Glycerolipid metabolism // KEGG /// Glycerophospholipid metabolism // KEGG
225404_at	113444	C1orf212	chromosome 1 open reading frame 212	1.313823096	0.000801081	---	---	---	---
225830_at	118987	PDZD8	PDZ domain containing 8	1.351693611	0.000437009	7242 // intracellular signaling cascade // inferred from electronic annotation	---	5515 // protein binding // inferred from electronic annotation /// 8270 // zinc ion binding // inferred from electronic annotation /// 19992 // diacylglycerol binding // inferred from electronic annotation /// 46872 // metal ion binding // inferred from electronic annotation	---
226247_at	59338	PLEKHA1	pleckstrin homology domain containing, family A (phosphoinositide binding specific) member 1	1.421433103	0.000427406	---	5634 // nucleus // inferred from electronic annotation /// 16020 // membrane // inferred from electronic annotation	5543 // phospholipid binding // inferred from direct assay /// 8289 // lipid binding // inferred from electronic annotation	---
226302_at	---	ATP8B1	ATPase, Class I, type 8B, member 1	1.312142589	0.000383594	---	---	---	---
226782_at	253512	SLC25A30	solute carrier family 25, member 30	1.530135062	8.58E-06	6810 // transport // inferred from electronic annotation /// 6839 // mitochondrial transport // inferred from electronic annotation	5739 // mitochondrion // inferred from electronic annotation /// 5743 // mitochondrial inner membrane // inferred from electronic annotation /// 16020 // membrane // inferred from electronic annotation /// 16021 // integral to membrane // inferred from electronic annotation	5215 // transporter activity // inferred from electronic annotation /// 5488 // binding // inferred from electronic annotation	---
227027_at	---	---	Clone 114 tumor rejection antigen	1.513996928	0.000564361	---	---	---	---
227124_at	221710	LOC221710	Hypothetical protein LOC221710	1.459736021	0.000766022	---	---	---	---
227133_at	139231	CXorf39	chromosome X open reading frame 39	1.365713359	0.000527464	---	---	---	---
227278_at	---	---	---	1.455089173	1.44E-05	---	---	---	---
228485_s_at	23446	SLC44A1	solute carrier family 44, member 1	1.385360118	0.000378768	6810 // transport // inferred from electronic annotation	16020 // membrane // inferred from electronic annotation /// 16021 // integral to membrane // inferred from electronic annotation	---	---
229842_at	---	---	---	1.568952922	0.000240129	---	---	---	---
235241_at	153129	FLJ90709	hypothetical protein FLJ90709	1.329922482	0.000291644	6865 // amino acid transport // inferred from electronic annotation	16020 // membrane // inferred from electronic annotation	5279 // amino acid-polyamine transporter activity // inferred from electronic annotation	---
239381_at	5650	KLK7	kallikrein-related peptidase 7	-1.501953254	0.000487113	6508 // proteolysis // inferred from electronic annotation /// 8544 // epidermis development // traceable author statement	---	4252 // serine-type endopeptidase activity // inferred from electronic annotation /// 8233 // peptidase activity // inferred from electronic annotation /// 16787 // hydrolase activity // inferred from electronic annotation /// 8236 // serine-type peptidase activity // traceable author statement	---
242144_at	167153	PAPD4	PAP associated domain containing 4	-1.434424272	0.000670308	---	---	3676 // nucleic acid binding // inferred from electronic annotation	---
52164_at	53838	C11orf24	chromosome 11 open reading frame 24	1.334656392	0.000307476	---	---	16491 // oxidoreductase activity // inferred from electronic annotation	---
