# Supplementary material for: Effects of typical and atypical antipsychotic drugs on gene expression profiles in the liver of schizophrenia subjects
Source: BMC Psychiatry. 2009 Sep 16;9:57. doi: 10.1186/1471-244X-9-57 (PMC2749837; doi:10.1186/1471-244X-9-57)
Supplement: Additional file 3 — Typical AP vs. Atypical AP. A list of significant genes in the comparison between typical AP group and atypical AP group (FC>1.3, p < 0.001). [file 1471-244X-9-57-S3.ZIP › additional_file3.csv]

probe_id	Entrez.Gene	Gene.Symbol	Gene.Title	Fold_change	P-value	Gene.Ontology.Biological.Process	Gene.Ontology.Cellular.Component	Gene.Ontology.Molecular.Function	Pathway
1552569_a_at	83597	RTP3	receptor (chemosensory) transporter protein 3	-2.074064068	0.000328822	---	16020 // membrane // inferred from electronic annotation /// 16021 // integral to membrane // inferred from electronic annotation	---	---
1558700_s_at	339324	ZNF260	zinc finger protein 260	-1.389061317	0.000362234	6350 // transcription // inferred from electronic annotation /// 6355 // regulation of transcription, DNA-dependent // inferred from electronic annotation /// 7275 // development // inferred from electronic annotation	5634 // nucleus // inferred from electronic annotation	3677 // DNA binding // inferred from electronic annotation /// 8270 // zinc ion binding // inferred from electronic annotation /// 46872 // metal ion binding // inferred from electronic annotation /// 3676 // nucleic acid binding // inferred from electronic annotation	---
1570552_at	619463	C18orf50	chromosome 18 open reading frame 50	1.553969993	0.000417683	---	---	---	---
200623_s_at	808	CALM3	calmodulin 3 (phosphorylase kinase, delta)	-1.8181105	0.000666327	7186 // G-protein coupled receptor protein signaling pathway // inferred from sequence or structural similarity /// 7186 // G-protein coupled receptor protein signaling pathway // traceable author statement	5737 // cytoplasm // inferred from sequence or structural similarity /// 5737 // cytoplasm // traceable author statement /// 5886 // plasma membrane // inferred from sequence or structural similarity /// 5886 // plasma membrane // traceable author statement	5509 // calcium ion binding // inferred from electronic annotation /// 5509 // calcium ion binding // inferred from sequence or structural similarity /// 5509 // calcium ion binding // traceable author statement /// 5515 // protein binding // inferred from physical interaction /// 5515 // protein binding // inferred from sequence or structural similarity /// 5515 // protein binding // non-traceab…	G_Protein_Signaling // GenMAPP /// G13_Signaling_Pathway // GenMAPP /// Glycogen_Metabolism // GenMAPP /// Calcium_regulation_in_cardiac_cells // GenMAPP /// Smooth_muscle_contraction // GenMAPP /// G_Protein_Signaling // GenMAPP /// G13_Signaling_Pathway // GenMAPP /// Calcium_regulation_in_cardiac_cells // GenMAPP /// Smooth_muscle_contraction // GenMAPP /// Calcium_regulation_in_cardiac_cells …
200899_s_at	10724	MGEA5	meningioma expressed antigen 5 (hyaluronidase)	-1.354830945	0.000665044	6516 // glycoprotein catabolism // traceable author statement	---	4415 // hyalurononglucosaminidase activity // traceable author statement	---
201032_at	10904	BLCAP	bladder cancer associated protein	-1.435797296	0.000616241	---	16020 // membrane // inferred from electronic annotation /// 16021 // integral to membrane // inferred from electronic annotation	---	---
201365_at	4947	OAZ2	ornithine decarboxylase antizyme 2	-1.370510148	6.30E-05	6595 // polyamine metabolism // traceable author statement	---	8073 // ornithine decarboxylase inhibitor activity // traceable author statement /// 4857 // enzyme inhibitor activity // inferred from electronic annotation /// 8073 // ornithine decarboxylase inhibitor activity // inferred from electronic annotation	---
201384_s_at	4077 /// 653347	NBR1 /// LOC727732	neighbor of BRCA1 gene 1 /// similar to neighbor of BRCA1 gene 1	-1.454128193	0.000357563	---	---	8270 // zinc ion binding // inferred from electronic annotation /// 46872 // metal ion binding // inferred from electronic annotation	---
201674_s_at	8165	AKAP1	A kinase (PRKA) anchor protein 1	-1.54250358	0.000303931	---	5739 // mitochondrion // inferred from electronic annotation /// 16021 // integral to membrane // inferred from electronic annotation /// 19867 // outer membrane // inferred from electronic annotation /// 16020 // membrane // inferred from electronic annotation	3723 // RNA binding // traceable author statement /// 3676 // nucleic acid binding // inferred from electronic annotation /// 3723 // RNA binding // inferred from electronic annotation	G_Protein_Signaling // GenMAPP
202016_at	4232	MEST	mesoderm specific transcript homolog (mouse)	-1.328284477	0.000176144	7498 // mesoderm development // traceable author statement	---	3824 // catalytic activity // inferred from electronic annotation	---
202245_at	4047	LSS	lanosterol synthase (2,3-oxidosqualene-lanosterol cyclase)	-1.871740985	0.000310419	6694 // steroid biosynthesis // inferred from electronic annotation /// 8152 // metabolism // inferred from electronic annotation /// 8610 // lipid biosynthesis // inferred from electronic annotation /// 8202 // steroid metabolism // traceable author statement	---	250 // lanosterol synthase activity // traceable author statement /// 16829 // lyase activity // inferred from electronic annotation /// 16853 // isomerase activity // inferred from electronic annotation /// 250 // lanosterol synthase activity // inferred from electronic annotation /// 3824 // catalytic activity // inferred from electronic annotation	Cholesterol_Biosynthesis // GenMAPP /// Cholesterol_Biosynthesis // GenMAPP /// Cholesterol_Biosynthesis // GenMAPP /// Cholesterol_Biosynthesis // GenMAPP /// Biosynthesis of steroids // KEGG
202314_at	1595	CYP51A1	cytochrome P450, family 51, subfamily A, polypeptide 1	-1.757841493	0.000158981	6118 // electron transport // inferred from electronic annotation /// 6695 // cholesterol biosynthesis // inferred from electronic annotation /// 6694 // steroid biosynthesis // inferred from electronic annotation /// 8610 // lipid biosynthesis // inferred from electronic annotation /// 16126 // sterol biosynthesis // inferred from electronic annotation	16020 // membrane // inferred from electronic annotation /// 16021 // integral to membrane // inferred from electronic annotation	4497 // monooxygenase activity // inferred from electronic annotation /// 5506 // iron ion binding // inferred from electronic annotation /// 8398 // sterol 14-demethylase activity // inferred from electronic annotation /// 20037 // heme binding // inferred from electronic annotation /// 46872 // metal ion binding // inferred from electronic annotation /// 16491 // oxidoreductase activity // infe…	Cholesterol_Biosynthesis // GenMAPP /// Fatty acid metabolism // KEGG /// gamma-Hexachlorocyclohexane degradation // KEGG /// Tryptophan metabolism // KEGG /// Arachidonic acid metabolism // KEGG /// Linoleic acid metabolism // KEGG /// Metabolism of xenobiotics by cytochrome P450 // KEGG
202454_s_at	2065	ERBB3	v-erb-b2 erythroblastic leukemia viral oncogene homolog 3 (avian)	-1.659397429	0.000106702	6468 // protein amino acid phosphorylation // traceable author statement /// 7165 // signal transduction // inferred from direct assay /// 7169 // transmembrane receptor protein tyrosine kinase signaling pathway // inferred from electronic annotation /// 6468 // protein amino acid phosphorylation // inferred from electronic annotation	5887 // integral to plasma membrane // traceable author statement /// 16020 // membrane // inferred from electronic annotation /// 16021 // integral to membrane // inferred from electronic annotation	166 // nucleotide binding // inferred from electronic annotation /// 4872 // receptor activity // inferred from electronic annotation /// 5006 // epidermal growth factor receptor activity // traceable author statement /// 5515 // protein binding // inferred from physical interaction /// 5524 // ATP binding // inferred from electronic annotation /// 16740 // transferase activity // inferred from e…	---
202502_at	34	ACADM	acyl-Coenzyme A dehydrogenase, C-4 to C-12 straight chain	-1.779067638	0.000706262	6118 // electron transport // inferred from electronic annotation /// 6629 // lipid metabolism // inferred from electronic annotation /// 6631 // fatty acid metabolism // inferred from electronic annotation /// 6635 // fatty acid beta-oxidation // inferred from mutant phenotype /// 6099 // tricarboxylic acid cycle // inferred from electronic annotation /// 8152 // metabolism // inferred from elec…	5739 // mitochondrion // traceable author statement /// 5759 // mitochondrial matrix // inferred from expression pattern /// 5739 // mitochondrion // inferred from electronic annotation /// 45252 // oxoglutarate dehydrogenase complex // inferred from electronic annotation /// 5947 // alpha-ketoglutarate dehydrogenase complex (sensu Eukaryota) // non-traceable author statement	3995 // acyl-CoA dehydrogenase activity // inferred from electronic annotation /// 3995 // acyl-CoA dehydrogenase activity // inferred from mutant phenotype /// 16491 // oxidoreductase activity // inferred from electronic annotation /// 4149 // dihydrolipoyllysine-residue succinyltransferase activity // inferred from electronic annotation /// 8415 // acyltransferase activity // inferred from elec…	Krebs-TCA_Cycle // GenMAPP /// Fatty_Acid_Degradation // GenMAPP /// Mitochondrial_fatty_acid_betaoxidation // GenMAPP /// Fatty acid metabolism // KEGG /// Valine, leucine and isoleucine degradation // KEGG /// beta-Alanine metabolism // KEGG /// Propanoate metabolism // KEGG
202562_s_at	11161	C14orf1	chromosome 14 open reading frame 1	-1.666645615	8.34E-05	16126 // sterol biosynthesis // inferred from electronic annotation /// 6694 // steroid biosynthesis // inferred from electronic annotation /// 8610 // lipid biosynthesis // inferred from electronic annotation	5783 // endoplasmic reticulum // inferred from electronic annotation /// 16020 // membrane // inferred from electronic annotation /// 16021 // integral to membrane // non-traceable author statement /// 16021 // integral to membrane // inferred from electronic annotation	---	---
202615_at	2776	GNAQ	Guanine nucleotide binding protein (G protein), q polypeptide	-1.34421654	0.000599978	6471 // protein amino acid ADP-ribosylation // inferred from electronic annotation /// 7165 // signal transduction // inferred from electronic annotation /// 7186 // G-protein coupled receptor protein signaling pathway // inferred from electronic annotation /// 7202 // phospholipase C activation // traceable author statement /// 7596 // blood coagulation // traceable author statement	5737 // cytoplasm // traceable author statement /// 5834 // heterotrimeric G-protein complex // not recorded /// 5886 // plasma membrane // traceable author statement	166 // nucleotide binding // inferred from electronic annotation /// 3924 // GTPase activity // traceable author statement /// 4871 // signal transducer activity // inferred from electronic annotation /// 5525 // GTP binding // inferred from electronic annotation /// 19001 // guanyl nucleotide binding // inferred from electronic annotation	G_Protein_Signaling // GenMAPP /// Calcium_regulation_in_cardiac_cells // GenMAPP /// Smooth_muscle_contraction // GenMAPP
202798_at	10427	SEC24B	SEC24 related gene family, member B (S. cerevisiae)	-1.527348167	0.000343496	6886 // intracellular protein transport // inferred from electronic annotation /// 6888 // ER to Golgi vesicle-mediated transport // inferred from electronic annotation /// 16192 // vesicle-mediated transport // traceable author statement /// 6810 // transport // inferred from electronic annotation /// 15031 // protein transport // inferred from electronic annotation	5783 // endoplasmic reticulum // inferred from electronic annotation /// 5795 // Golgi stack // inferred from electronic annotation /// 16020 // membrane // traceable author statement /// 30127 // COPII vesicle coat // inferred from electronic annotation	5215 // transporter activity // traceable author statement /// 5515 // protein binding // inferred from physical interaction /// 8270 // zinc ion binding // inferred from electronic annotation /// 5515 // protein binding // inferred from electronic annotation	---
202983_at	6596	HLTF	helicase-like transcription factor	-1.303020487	0.000871566	6350 // transcription // inferred from electronic annotation /// 6355 // regulation of transcription, DNA-dependent // traceable author statement /// 16568 // chromatin modification // inferred from electronic annotation	5634 // nucleus // traceable author statement /// 5634 // nucleus // inferred from electronic annotation	166 // nucleotide binding // inferred from electronic annotation /// 3677 // DNA binding // traceable author statement /// 4386 // helicase activity // inferred from electronic annotation /// 5515 // protein binding // inferred from electronic annotation /// 5524 // ATP binding // inferred from electronic annotation /// 8270 // zinc ion binding // inferred from electronic annotation /// 16787 // …	---
203011_at	3612	IMPA1	inositol(myo)-1(or 4)-monophosphatase 1	-1.487052999	0.000339197	5975 // carbohydrate metabolism // inferred from electronic annotation /// 6661 // phosphatidylinositol biosynthesis // traceable author statement /// 6796 // phosphate metabolism // traceable author statement /// 7165 // signal transduction // traceable author statement /// 6814 // sodium ion transport // inferred from electronic annotation	16020 // membrane // inferred from electronic annotation	287 // magnesium ion binding // inferred from electronic annotation /// 8934 // inositol-1(or 4)-monophosphatase activity // inferred from electronic annotation /// 16787 // hydrolase activity // inferred from electronic annotation /// 31403 // lithium ion binding // inferred from electronic annotation /// 42578 // phosphoric ester hydrolase activity // inferred from electronic annotation /// 443…	Streptomycin biosynthesis // KEGG /// Inositol phosphate metabolism // KEGG /// Phosphatidylinositol signaling system // KEGG
203373_at	8835	SOCS2	suppressor of cytokine signaling 2	2.280316073	0.000543083	1558 // regulation of cell growth // non-traceable author statement /// 6916 // anti-apoptosis // traceable author statement /// 7242 // intracellular signaling cascade // inferred from electronic annotation /// 7259 // JAK-STAT cascade // traceable author statement /// 9968 // negative regulation of signal transduction // inferred from electronic annotation /// 40014 // regulation of body size /…	5737 // cytoplasm // non-traceable author statement	5070 // SH3/SH2 adaptor activity // traceable author statement /// 5131 // growth hormone receptor binding // non-traceable author statement /// 5148 // prolactin receptor binding // non-traceable author statement /// 5159 // insulin-like growth factor receptor binding // inferred from physical interaction /// 5515 // protein binding // inferred from physical interaction /// 8269 // JAK pathway s…	---
203427_at	25842	ASF1A	ASF1 anti-silencing function 1 homolog A (S. cerevisiae)	-1.481862692	9.52E-05	6281 // DNA repair // inferred from direct assay /// 6334 // nucleosome assembly // inferred from direct assay /// 6345 // loss of chromatin silencing // non-traceable author statement	16585 // chromatin remodeling complex // inferred from direct assay /// 5634 // nucleus // non-traceable author statement	42393 // histone binding // inferred from direct assay /// 3682 // chromatin binding // non-traceable author statement	---
203682_s_at	3712	IVD	isovaleryl Coenzyme A dehydrogenase	-1.388012126	0.000737806	6118 // electron transport // inferred from electronic annotation	5739 // mitochondrion // inferred from electronic annotation /// 5759 // mitochondrial matrix // non-traceable author statement /// 5739 // mitochondrion // not recorded	8470 // isovaleryl-CoA dehydrogenase activity // traceable author statement /// 16491 // oxidoreductase activity // inferred from electronic annotation /// 3995 // acyl-CoA dehydrogenase activity // inferred from electronic annotation /// 8470 // isovaleryl-CoA dehydrogenase activity // inferred from electronic annotation	Valine, leucine and isoleucine degradation // KEGG
203761_at	6503	SLA	Src-like-adaptor /// Src-like-adaptor	1.58486216	0.000536579	7242 // intracellular signaling cascade // inferred from electronic annotation	---	5070 // SH3/SH2 adaptor activity // traceable author statement	---
203889_at	6447	SCG5	secretogranin V (7B2 protein)	-1.758527438	0.000420077	6457 // protein folding // inferred from electronic annotation /// 6810 // transport // inferred from electronic annotation /// 6886 // intracellular protein transport // inferred from sequence or structural similarity /// 7218 // neuropeptide signaling pathway // inferred from electronic annotation /// 16486 // peptide hormone processing // inferred from sequence or structural similarity /// 468…	30141 // secretory granule // inferred from sequence or structural similarity /// 30141 // secretory granule // inferred from electronic annotation	4857 // enzyme inhibitor activity // inferred from sequence or structural similarity /// 5525 // GTP binding // traceable author statement /// 8047 // enzyme activator activity // not recorded /// 51082 // unfolded protein binding // inferred from direct assay /// 5515 // protein binding // inferred from physical interaction /// 51082 // unfolded protein binding // inferred from electronic annota…	---
203910_at	9411	ARHGAP29	Rho GTPase activating protein 29	-1.360577684	0.000762793	7242 // intracellular signaling cascade // inferred from electronic annotation /// 7266 // Rho protein signal transduction // traceable author statement /// 46080 // dUTP metabolism // inferred from electronic annotation	---	5100 // Rho GTPase activator activity // traceable author statement	---
204039_at	1050	CEBPA	CCAAT/enhancer binding protein (C/EBP), alpha	-2.927389999	0.000181505	6091 // generation of precursor metabolites and energy // traceable author statement /// 6350 // transcription // inferred from direct assay /// 6350 // transcription // non-traceable author statement /// 6355 // regulation of transcription, DNA-dependent // inferred from electronic annotation /// 6366 // transcription from RNA polymerase II promoter // traceable author statement /// 19221 // cyt…	5634 // nucleus // non-traceable author statement /// 5634 // nucleus // inferred from electronic annotation	3705 // RNA polymerase II transcription factor activity, enhancer binding // non-traceable author statement /// 8134 // transcription factor binding // inferred from physical interaction /// 43565 // sequence-specific DNA binding // inferred from electronic annotation /// 46983 // protein dimerization activity // inferred from electronic annotation /// 3700 // transcription factor activity // inf…	---
204180_s_at	23099	ZBTB43	zinc finger and BTB domain containing 43	1.352943598	0.000252268	6350 // transcription // inferred from electronic annotation /// 6355 // regulation of transcription, DNA-dependent // inferred from electronic annotation	5634 // nucleus // inferred from electronic annotation	3677 // DNA binding // inferred from electronic annotation /// 5515 // protein binding // inferred from electronic annotation /// 8270 // zinc ion binding // inferred from electronic annotation /// 46872 // metal ion binding // inferred from electronic annotation /// 3676 // nucleic acid binding // inferred from electronic annotation	---
204391_x_at	8805	TRIM24	tripartite motif-containing 24	-1.404384504	0.000204994	6350 // transcription // inferred from electronic annotation /// 6355 // regulation of transcription, DNA-dependent // inferred from electronic annotation /// 6366 // transcription from RNA polymerase II promoter // traceable author statement /// 6412 // protein biosynthesis // inferred from electronic annotation /// 6414 // translational elongation // inferred from electronic annotation	5622 // intracellular // inferred from electronic annotation /// 5634 // nucleus // traceable author statement /// 5634 // nucleus // inferred from electronic annotation /// 5737 // cytoplasm // inferred from electronic annotation	3677 // DNA binding // inferred from electronic annotation /// 3704 // specific RNA polymerase II transcription factor activity // not recorded /// 3713 // transcription coactivator activity // traceable author statement /// 5102 // receptor binding // traceable author statement /// 8270 // zinc ion binding // inferred from electronic annotation /// 46872 // metal ion binding // inferred from ele…	---
205729_at	9180	OSMR	oncostatin M receptor	1.396790945	0.000479765	7166 // cell surface receptor linked signal transduction // traceable author statement /// 8283 // cell proliferation // traceable author statement	5900 // oncostatin-M receptor complex // traceable author statement /// 16020 // membrane // inferred from electronic annotation /// 16021 // integral to membrane // inferred from electronic annotation	4872 // receptor activity // inferred from electronic annotation /// 4924 // oncostatin-M receptor activity // traceable author statement	---
205760_s_at	4968	OGG1	8-oxoguanine DNA glycosylase	-1.395170505	0.000530352	5975 // carbohydrate metabolism // inferred from electronic annotation /// 6284 // base-excision repair // inferred from electronic annotation /// 6284 // base-excision repair // traceable author statement /// 6281 // DNA repair // inferred from electronic annotation /// 6974 // response to DNA damage stimulus // inferred from electronic annotation /// 6281 // DNA repair // non-traceable author s…	5634 // nucleus // inferred from electronic annotation /// 5654 // nucleoplasm // traceable author statement /// 5739 // mitochondrion // inferred from electronic annotation /// 5622 // intracellular // inferred from electronic annotation	3677 // DNA binding // inferred from electronic annotation /// 3684 // damaged DNA binding // traceable author statement /// 4519 // endonuclease activity // traceable author statement /// 8534 // purine-specific oxidized base lesion DNA N-glycosylase activity // inferred from electronic annotation /// 8534 // purine-specific oxidized base lesion DNA N-glycosylase activity // non-traceable author…	---
205895_s_at	9221	NOLC1	nucleolar and coiled-body phosphoprotein 1	1.401530854	0.000121441	6364 // rRNA processing // traceable author statement /// 7049 // cell cycle // traceable author statement /// 7067 // mitosis // traceable author statement	5634 // nucleus // inferred from electronic annotation /// 5730 // nucleolus // traceable author statement /// 5737 // cytoplasm // traceable author statement	166 // nucleotide binding // inferred from electronic annotation /// 5524 // ATP binding // inferred from electronic annotation /// 5525 // GTP binding // inferred from electronic annotation	---
206204_at	2888	GRB14	growth factor receptor-bound protein 14	-1.80258058	0.000421042	7242 // intracellular signaling cascade // inferred from electronic annotation /// 7165 // signal transduction // inferred from electronic annotation /// 7165 // signal transduction // traceable author statement	---	5070 // SH3/SH2 adaptor activity // traceable author statement	---
206214_at	7941	PLA2G7	phospholipase A2, group VII (platelet-activating factor acetylhydrolase, plasma) /// phospholipase A2, group VII (platelet-activating factor acetylhydrolase, plasma)	1.639975038	0.000257625	6954 // inflammatory response // traceable author statement /// 16042 // lipid catabolism // inferred from electronic annotation /// 6629 // lipid metabolism // traceable author statement	5576 // extracellular region // traceable author statement /// 8247 // 2-acetyl-1-alkylglycerophosphocholine esterase complex // inferred from electronic annotation	3847 // 1-alkyl-2-acetylglycerophosphocholine esterase activity // inferred from electronic annotation /// 5543 // phospholipid binding // traceable author statement /// 16787 // hydrolase activity // inferred from electronic annotation /// 3824 // catalytic activity // inferred from electronic annotation	---
206472_s_at	7090	TLE3	transducin-like enhancer of split 3 (E(sp1) homolog, Drosophila)	1.586599225	0.000235699	6355 // regulation of transcription, DNA-dependent // inferred from electronic annotation /// 7165 // signal transduction // traceable author statement /// 7222 // frizzled signaling pathway // inferred from electronic annotation /// 9887 // organ morphogenesis // traceable author statement /// 6350 // transcription // inferred from electronic annotation /// 16055 // Wnt receptor signaling pathwa…	5634 // nucleus // traceable author statement /// 5634 // nucleus // inferred from electronic annotation	---	---
207406_at	1581	CYP7A1	cytochrome P450, family 7, subfamily A, polypeptide 1	-3.646081286	0.0007613	6118 // electron transport // inferred from electronic annotation /// 6629 // lipid metabolism // inferred from electronic annotation /// 6699 // bile acid biosynthesis // not recorded /// 8202 // steroid metabolism // inferred from electronic annotation /// 8203 // cholesterol metabolism // inferred from electronic annotation	5783 // endoplasmic reticulum // inferred from electronic annotation /// 5792 // microsome // inferred from electronic annotation /// 16020 // membrane // inferred from electronic annotation /// 5792 // microsome // not recorded	4497 // monooxygenase activity // inferred from electronic annotation /// 5506 // iron ion binding // inferred from electronic annotation /// 8123 // cholesterol 7-alpha-monooxygenase activity // inferred from electronic annotation /// 20037 // heme binding // inferred from electronic annotation /// 46872 // metal ion binding // inferred from electronic annotation /// 16491 // oxidoreductase acti…	Statin_Pathway_PharmGKB // GenMAPP /// Bile acid biosynthesis // KEGG
208126_s_at	1562	CYP2C18	cytochrome P450, family 2, subfamily C, polypeptide 18 /// cytochrome P450, family 2, subfamily C, polypeptide 18	-1.51135319	0.000311696	6118 // electron transport // inferred from electronic annotation	5783 // endoplasmic reticulum // inferred from electronic annotation /// 5792 // microsome // inferred from electronic annotation /// 16020 // membrane // inferred from electronic annotation	4497 // monooxygenase activity // inferred from electronic annotation /// 4497 // monooxygenase activity // traceable author statement /// 5506 // iron ion binding // inferred from electronic annotation /// 19825 // oxygen binding // traceable author statement /// 20037 // heme binding // inferred from electronic annotation /// 46872 // metal ion binding // inferred from electronic annotation ///…	Fatty acid metabolism // KEGG /// gamma-Hexachlorocyclohexane degradation // KEGG /// Tryptophan metabolism // KEGG /// Arachidonic acid metabolism // KEGG /// Linoleic acid metabolism // KEGG /// Metabolism of xenobiotics by cytochrome P450 // KEGG
208296_x_at	25816	TNFAIP8	tumor necrosis factor, alpha-induced protein 8	1.454537109	0.000340309	6916 // anti-apoptosis // traceable author statement	---	---	---
208667_s_at	6767	ST13	suppression of tumorigenicity 13 (colon carcinoma) (Hsp70 interacting protein)	-1.442566548	0.000674185	6457 // protein folding // traceable author statement /// 6457 // protein folding // inferred from electronic annotation	5737 // cytoplasm // traceable author statement	5488 // binding // inferred from electronic annotation /// 30674 // protein binding, bridging // traceable author statement /// 51082 // unfolded protein binding // inferred from electronic annotation	---
208762_at	7341	SUMO1	SMT3 suppressor of mif two 3 homolog 1 (S. cerevisiae)	-1.471185724	0.00048928	6464 // protein modification // inferred from electronic annotation /// 6512 // ubiquitin cycle // inferred from electronic annotation /// 16481 // negative regulation of transcription // inferred from direct assay /// 16925 // protein sumoylation // inferred from direct assay	5634 // nucleus // inferred from electronic annotation	5515 // protein binding // inferred from physical interaction	---
208990_s_at	3189	HNRPH3	heterogeneous nuclear ribonucleoprotein H3 (2H9)	-1.330691627	0.000156775	398 // nuclear mRNA splicing, via spliceosome // non-traceable author statement /// 8380 // RNA splicing // traceable author statement /// 6397 // mRNA processing // inferred from electronic annotation /// 6396 // RNA processing // traceable author statement	30530 // heterogeneous nuclear ribonucleoprotein complex // non-traceable author statement /// 5634 // nucleus // inferred from electronic annotation /// 30529 // ribonucleoprotein complex // inferred from electronic annotation /// 5634 // nucleus // traceable author statement /// 30530 // heterogeneous nuclear ribonucleoprotein complex // traceable author statement	166 // nucleotide binding // inferred from electronic annotation /// 3723 // RNA binding // non-traceable author statement /// 3676 // nucleic acid binding // inferred from electronic annotation /// 3723 // RNA binding // inferred from electronic annotation /// 3723 // RNA binding // traceable author statement	---
209377_s_at	9324	HMGN3	high mobility group nucleosomal binding domain 3	-1.444853971	0.000174975	---	785 // chromatin // inferred from electronic annotation /// 5634 // nucleus // inferred from electronic annotation /// 5634 // nucleus // non-traceable author statement	3677 // DNA binding // inferred from electronic annotation /// 46966 // thyroid hormone receptor binding // non-traceable author statement	---
209409_at	2887	GRB10	growth factor receptor-bound protein 10	-1.341098945	0.00021407	7242 // intracellular signaling cascade // inferred from electronic annotation /// 7267 // cell-cell signaling // traceable author statement /// 8286 // insulin receptor signaling pathway // traceable author statement /// 7165 // signal transduction // inferred from electronic annotation	5737 // cytoplasm // traceable author statement /// 5886 // plasma membrane // traceable author statement	5070 // SH3/SH2 adaptor activity // traceable author statement /// 5515 // protein binding // inferred from physical interaction	---
209514_s_at	5873	RAB27A	RAB27A, member RAS oncogene family	1.533836026	0.000343088	7264 // small GTPase mediated signal transduction // inferred from electronic annotation /// 15031 // protein transport // inferred from electronic annotation	16020 // membrane // inferred from electronic annotation	166 // nucleotide binding // inferred from electronic annotation /// 3924 // GTPase activity // traceable author statement /// 5525 // GTP binding // inferred from electronic annotation	---
209600_s_at	51	ACOX1	acyl-Coenzyme A oxidase 1, palmitoyl	-1.725703093	4.21E-05	6118 // electron transport // inferred from electronic annotation /// 6629 // lipid metabolism // traceable author statement /// 6635 // fatty acid beta-oxidation // inferred from electronic annotation /// 6693 // prostaglandin metabolism // non-traceable author statement /// 6629 // lipid metabolism // inferred from electronic annotation /// 6631 // fatty acid metabolism // inferred from electro…	5777 // peroxisome // non-traceable author statement /// 5777 // peroxisome // inferred from electronic annotation /// 5777 // peroxisome // traceable author statement	3995 // acyl-CoA dehydrogenase activity // inferred from electronic annotation /// 3997 // acyl-CoA oxidase activity // non-traceable author statement /// 9053 // electron donor activity // not recorded /// 16491 // oxidoreductase activity // inferred from electronic annotation /// 50660 // FAD binding // inferred from electronic annotation /// 3997 // acyl-CoA oxidase activity // inferred from e…	Fatty acid metabolism // KEGG
209943_at	26235	FBXL4	F-box and leucine-rich repeat protein 4	-1.523260452	0.000754922	6511 // ubiquitin-dependent protein catabolism // traceable author statement /// 6512 // ubiquitin cycle // inferred from electronic annotation	151 // ubiquitin ligase complex // traceable author statement /// 5634 // nucleus // inferred from electronic annotation	---	---
210024_s_at	10477	UBE2E3	ubiquitin-conjugating enzyme E2E 3 (UBC4/5 homolog, yeast)	-1.469706262	7.78E-05	1558 // regulation of cell growth // inferred from electronic annotation /// 6512 // ubiquitin cycle // inferred from electronic annotation /// 6464 // protein modification // inferred from electronic annotation	5634 // nucleus // inferred from electronic annotation	4842 // ubiquitin-protein ligase activity // inferred from electronic annotation /// 5515 // protein binding // inferred from physical interaction /// 16874 // ligase activity // inferred from electronic annotation	Ubiquitin mediated proteolysis // KEGG /// Parkinson's disease // KEGG /// Huntington's disease // KEGG
210048_at	8774	NAPG	N-ethylmaleimide-sensitive factor attachment protein, gamma	1.309641225	8.93E-05	6461 // protein complex assembly // non-traceable author statement /// 6886 // intracellular protein transport // inferred from electronic annotation /// 6888 // ER to Golgi vesicle-mediated transport // inferred from electronic annotation /// 6891 // intra-Golgi vesicle-mediated transport // traceable author statement /// 6944 // membrane fusion // traceable author statement /// 50821 // protein…	5624 // membrane fraction // non-traceable author statement /// 5739 // mitochondrion // inferred from direct assay /// 5783 // endoplasmic reticulum // inferred from electronic annotation /// 5794 // Golgi apparatus // inferred from electronic annotation	5478 // intracellular transporter activity // inferred from electronic annotation /// 5515 // protein binding // inferred from physical interaction /// 5488 // binding // inferred from electronic annotation	---
211110_s_at	367	AR	androgen receptor (dihydrotestosterone receptor; testicular feminization; spinal and bulbar muscular atrophy; Kennedy disease)	-1.768211418	0.000375434	6350 // transcription // inferred from electronic annotation /// 6355 // regulation of transcription, DNA-dependent // inferred from electronic annotation /// 6810 // transport // traceable author statement /// 7165 // signal transduction // traceable author statement /// 7267 // cell-cell signaling // traceable author statement /// 7548 // sex differentiation // non-traceable author statement //…	5634 // nucleus // inferred from direct assay /// 5634 // nucleus // inferred from electronic annotation /// 5737 // cytoplasm // inferred from direct assay	3700 // transcription factor activity // inferred from direct assay /// 3700 // transcription factor activity // inferred from electronic annotation /// 4872 // receptor activity // inferred from electronic annotation /// 4882 // androgen receptor activity // inferred from electronic annotation /// 4882 // androgen receptor activity // non-traceable author statement /// 4882 // androgen receptor …	Nuclear_Receptors // GenMAPP /// Nuclear_Receptors // GenMAPP /// Nuclear_Receptors // GenMAPP /// Nuclear_Receptors // GenMAPP /// Nuclear_Receptors // GenMAPP /// Nuclear_Receptors // GenMAPP /// Nuclear_Receptors // GenMAPP
211423_s_at	6309	SC5DL	sterol-C5-desaturase (ERG3 delta-5-desaturase homolog, fungal)-like	-1.802551865	0.000327046	6629 // lipid metabolism // traceable author statement /// 8152 // metabolism // inferred from electronic annotation /// 16126 // sterol biosynthesis // inferred from electronic annotation /// 6694 // steroid biosynthesis // inferred from electronic annotation /// 8610 // lipid biosynthesis // inferred from electronic annotation	5783 // endoplasmic reticulum // inferred from electronic annotation /// 16020 // membrane // inferred from electronic annotation /// 16021 // integral to membrane // inferred from electronic annotation	248 // C-5 sterol desaturase activity // traceable author statement /// 3824 // catalytic activity // inferred from electronic annotation /// 5506 // iron ion binding // inferred from electronic annotation /// 16491 // oxidoreductase activity // inferred from electronic annotation	Cholesterol_Biosynthesis // GenMAPP
212279_at	27346	TMEM97	transmembrane protein 97	-1.738780855	0.000714556	1558 // regulation of cell growth // non-traceable author statement	---	---	---
212281_s_at	27346	TMEM97	transmembrane protein 97	-2.008020242	0.000456896	1558 // regulation of cell growth // non-traceable author statement	---	---	---
212282_at	27346	TMEM97	transmembrane protein 97	-1.815133088	0.000763708	1558 // regulation of cell growth // non-traceable author statement	---	---	---
212482_at	64795	RMND5A	required for meiotic nuclear division 5 homolog A (S. cerevisiae)	-1.572171131	0.000110727	---	---	---	---
212657_s_at	3557	IL1RN	interleukin 1 receptor antagonist	2.866050656	0.000330213	6954 // inflammatory response // not recorded /// 6955 // immune response // inferred from electronic annotation /// 6955 // immune response // non-traceable author statement	5615 // extracellular space // traceable author statement /// 5622 // intracellular // non-traceable author statement /// 5576 // extracellular region // inferred from electronic annotation /// 5622 // intracellular // not recorded	5152 // interleukin-1 receptor antagonist activity // traceable author statement /// 5149 // interleukin-1 receptor binding // inferred from electronic annotation /// 5152 // interleukin-1 receptor antagonist activity // inferred from electronic annotation	---
212659_s_at	3557	IL1RN	interleukin 1 receptor antagonist	2.1347668	0.000128528	6954 // inflammatory response // not recorded /// 6955 // immune response // inferred from electronic annotation /// 6955 // immune response // non-traceable author statement	5615 // extracellular space // traceable author statement /// 5622 // intracellular // non-traceable author statement /// 5576 // extracellular region // inferred from electronic annotation /// 5622 // intracellular // not recorded	5152 // interleukin-1 receptor antagonist activity // traceable author statement /// 5149 // interleukin-1 receptor binding // inferred from electronic annotation /// 5152 // interleukin-1 receptor antagonist activity // inferred from electronic annotation	---
212989_at	259230	TMEM23	transmembrane protein 23	-1.391126199	0.000852435	6629 // lipid metabolism // inferred from electronic annotation /// 6665 // sphingolipid metabolism // inferred from electronic annotation /// 6686 // sphingomyelin biosynthesis // inferred from direct assay	5795 // Golgi stack // inferred from electronic annotation /// 16020 // membrane // inferred from electronic annotation /// 16021 // integral to membrane // inferred from electronic annotation /// 30173 // integral to Golgi membrane // inferred from direct assay	16301 // kinase activity // inferred from electronic annotation /// 16740 // transferase activity // inferred from electronic annotation /// 47493 // ceramide cholinephosphotransferase activity // inferred from direct assay	---
213591_at	501	ALDH7A1	Aldehyde dehydrogenase 7 family, member A1	-1.550912802	0.000689527	6081 // aldehyde metabolism // inferred from sequence or structural similarity /// 7605 // sensory perception of sound // traceable author statement /// 8152 // metabolism // inferred from electronic annotation	---	4029 // aldehyde dehydrogenase (NAD) activity // inferred from sequence or structural similarity /// 16491 // oxidoreductase activity // inferred from electronic annotation /// 4029 // aldehyde dehydrogenase (NAD) activity // inferred from electronic annotation	---
213596_at	837	CASP4	caspase 4, apoptosis-related cysteine peptidase	1.40402694	0.000556916	6508 // proteolysis // inferred from electronic annotation /// 6508 // proteolysis // traceable author statement /// 6917 // induction of apoptosis // traceable author statement /// 42981 // regulation of apoptosis // inferred from electronic annotation /// 6915 // apoptosis // inferred from electronic annotation /// 6915 // apoptosis // traceable author statement	5622 // intracellular // inferred from electronic annotation /// 5737 // cytoplasm // not recorded	5515 // protein binding // inferred from electronic annotation /// 8234 // cysteine-type peptidase activity // inferred from electronic annotation /// 30693 // caspase activity // inferred from electronic annotation /// 8233 // peptidase activity // inferred from electronic annotation /// 16787 // hydrolase activity // inferred from electronic annotation /// 30693 // caspase activity // traceable…	Apoptosis // GenMAPP /// Apoptosis // GenMAPP /// Apoptosis // GenMAPP /// Apoptosis_KEGG // GenMAPP /// Apoptosis_KEGG // GenMAPP /// Apoptosis_KEGG // GenMAPP
213701_at	91298	C12orf29	chromosome 12 open reading frame 29	-1.442009689	0.000113262	---	---	---	---
215078_at	6648	SOD2	superoxide dismutase 2, mitochondrial	2.29888768	0.000512692	303 // response to superoxide // inferred from sequence or structural similarity /// 303 // response to superoxide // traceable author statement /// 1315 // age-dependent response to reactive oxygen species // inferred from mutant phenotype /// 1315 // age-dependent response to reactive oxygen species // inferred from sequence or structural similarity /// 6357 // regulation of transcription from …	5739 // mitochondrion // traceable author statement /// 5739 // mitochondrion // inferred from electronic annotation	4784 // superoxide dismutase activity // inferred from electronic annotation /// 8383 // manganese superoxide dismutase activity // inferred from direct assay /// 16491 // oxidoreductase activity // inferred from electronic annotation /// 30145 // manganese ion binding // inferred from electronic annotation /// 46872 // metal ion binding // inferred from electronic annotation	Neurodegenerative Disorders // KEGG /// Amyotrophic lateral sclerosis (ALS) // KEGG
215554_at	2822	GPLD1	glycosylphosphatidylinositol specific phospholipase D1	-2.04326258	0.000605382	---	5576 // extracellular region // inferred from electronic annotation	4621 // glycosylphosphatidylinositol phospholipase D activity // inferred from electronic annotation /// 16787 // hydrolase activity // inferred from electronic annotation /// 4630 // phospholipase D activity // traceable author statement	Glycosylphosphatidylinositol(GPI)-anchor // KEGG
216627_s_at	2683	B4GALT1	UDP-Gal:betaGlcNAc beta 1,4- galactosyltransferase, polypeptide 1	1.497226649	0.000141472	5975 // carbohydrate metabolism // inferred from electronic annotation /// 9312 // oligosaccharide biosynthesis // non-traceable author statement	5795 // Golgi stack // inferred from electronic annotation /// 16020 // membrane // inferred from electronic annotation /// 16021 // integral to membrane // inferred from electronic annotation /// 5794 // Golgi apparatus // traceable author statement	3831 // beta-N-acetylglucosaminylglycopeptide beta-1,4-galactosyltransferase activity // inferred from electronic annotation /// 3945 // N-acetyllactosamine synthase activity // inferred from electronic annotation /// 8378 // galactosyltransferase activity // non-traceable author statement /// 16757 // transferase activity, transferring glycosyl groups // inferred from electronic annotation /// 3…	Galactose metabolism // KEGG /// N-Glycan biosynthesis // KEGG /// Keratan sulfate biosynthesis // KEGG /// Glycan structures - biosynthesis 1 // KEGG
217604_at	---	---	Transcribed locus	-1.323189218	0.000100133	---	---	---	---
217877_s_at	60313	GPBP1L1	GC-rich promoter binding protein 1-like 1	-1.386627254	0.000154514	---	---	---	---
218021_at	10901	DHRS4	dehydrogenase/reductase (SDR family) member 4	-1.528970541	0.000584342	5975 // carbohydrate metabolism // traceable author statement /// 8152 // metabolism // inferred from electronic annotation	5739 // mitochondrion // inferred from sequence or structural similarity /// 5777 // peroxisome // traceable author statement /// 5777 // peroxisome // inferred from electronic annotation	4090 // carbonyl reductase (NADPH) activity // inferred from electronic annotation /// 16491 // oxidoreductase activity // inferred from electronic annotation	---
218188_s_at	26517	TIMM13	translocase of inner mitochondrial membrane 13 homolog (yeast)	-1.317482269	0.000198503	7605 // sensory perception of sound // traceable author statement /// 15031 // protein transport // inferred from electronic annotation /// 45039 // protein import into mitochondrial inner membrane // inferred from electronic annotation /// 6471 // protein amino acid ADP-ribosylation // inferred from sequence or structural similarity /// 6342 // chromatin silencing // inferred from electronic ann…	5739 // mitochondrion // inferred from electronic annotation /// 5744 // mitochondrial inner membrane presequence translocase complex // traceable author statement /// 16020 // membrane // inferred from electronic annotation /// 42719 // mitochondrial intermembrane space protein transporter complex // inferred from electronic annotation /// 5634 // nucleus // inferred from sequence or structural …	8270 // zinc ion binding // traceable author statement /// 3956 // NAD(P)+-protein-arginine ADP-ribosyltransferase activity // inferred from sequence or structural similarity /// 8270 // zinc ion binding // inferred from sequence or structural similarity /// 3677 // DNA binding // inferred from electronic annotation /// 3956 // NAD(P)+-protein-arginine ADP-ribosyltransferase activity // inferred …	---
218838_s_at	64427	TTC31	tetratricopeptide repeat domain 31	-1.711340847	0.000321081	---	---	5488 // binding // inferred from electronic annotation	---
219067_s_at	54780	NSMCE4A	non-SMC element 4 homolog A (S. cerevisiae)	-1.361638457	0.000814193	---	---	---	---
219274_at	23554	TSPAN12	tetraspanin 12	-1.56109904	0.000538269	---	5624 // membrane fraction // traceable author statement /// 16020 // membrane // inferred from electronic annotation /// 16021 // integral to membrane // traceable author statement /// 16021 // integral to membrane // inferred from electronic annotation	---	---
220015_at	54897	CASZ1	castor homolog 1, zinc finger (Drosophila)	1.368729056	0.000459127	6350 // transcription // inferred from electronic annotation /// 6355 // regulation of transcription, DNA-dependent // inferred from electronic annotation	5634 // nucleus // inferred from electronic annotation	3677 // DNA binding // inferred from electronic annotation /// 8270 // zinc ion binding // inferred from electronic annotation /// 46872 // metal ion binding // inferred from electronic annotation /// 3676 // nucleic acid binding // inferred from electronic annotation	---
220383_at	64240	ABCG5	ATP-binding cassette, sub-family G (WHITE), member 5 (sterolin 1)	-1.87261156	0.000691728	6810 // transport // inferred from electronic annotation /// 30299 // cholesterol absorption // non-traceable author statement	16020 // membrane // inferred from electronic annotation /// 16021 // integral to membrane // inferred from electronic annotation	166 // nucleotide binding // inferred from electronic annotation /// 5524 // ATP binding // inferred from electronic annotation /// 16887 // ATPase activity // inferred from electronic annotation /// 17111 // nucleoside-triphosphatase activity // inferred from electronic annotation	---
220794_at	64388	GREM2	gremlin 2, cysteine knot superfamily, homolog (Xenopus laevis)	2.058494566	0.00025984	---	5615 // extracellular space // inferred from electronic annotation	5125 // cytokine activity // inferred from electronic annotation	---
220952_s_at	54477	PLEKHA5	pleckstrin homology domain containing, family A member 5	-1.40530281	0.000694524	---	---	5545 // phosphatidylinositol binding // non-traceable author statement	---
221648_s_at	51029	---	---	-1.596087875	0.00064726	---	---	---	---
221661_at	10864	SLC22A7	solute carrier family 22 (organic anion transporter), member 7	-1.886869285	0.000361075	6810 // transport // inferred from electronic annotation /// 6811 // ion transport // inferred from electronic annotation /// 6814 // sodium ion transport // inferred from electronic annotation /// 15711 // organic anion transport // traceable author statement	16020 // membrane // inferred from electronic annotation /// 16021 // integral to membrane // inferred from electronic annotation /// 5624 // membrane fraction // traceable author statement /// 5887 // integral to plasma membrane // traceable author statement	166 // nucleotide binding // inferred from electronic annotation /// 5215 // transporter activity // inferred from electronic annotation /// 5524 // ATP binding // inferred from electronic annotation /// 15075 // ion transporter activity // inferred from electronic annotation /// 15293 // symporter activity // inferred from electronic annotation /// 31402 // sodium ion binding // inferred from el…	---
222078_at	---	---	Transcribed locus	-2.003026586	0.000541774	---	---	---	---
222154_s_at	26010	DNAPTP6	DNA polymerase-transactivated protein 6	-1.472063936	0.00026213	---	---	---	---
222423_at	80762	NDFIP1	Nedd4 family interacting protein 1	-1.300501206	0.000966382	43123 // positive regulation of I-kappaB kinase/NF-kappaB cascade // inferred from sequence or structural similarity	5795 // Golgi stack // inferred from electronic annotation /// 16020 // membrane // inferred from electronic annotation /// 16021 // integral to membrane // inferred from electronic annotation	4871 // signal transducer activity // inferred from sequence or structural similarity	---
222761_at	54841	BIVM	basic, immunoglobulin-like variable motif containing	-1.374421155	0.000114904	---	---	---	---
223155_at	84064	HDHD2	haloacid dehalogenase-like hydrolase domain containing 2	-1.313069741	0.000585858	8152 // metabolism // inferred from electronic annotation	---	3824 // catalytic activity // inferred from electronic annotation /// 16787 // hydrolase activity // inferred from electronic annotation	---
223165_s_at	51447	IHPK2	inositol hexaphosphate kinase 2	-1.484552275	0.000373564	30308 // negative regulation of cell growth // inferred from mutant phenotype /// 43065 // positive regulation of apoptosis // inferred from mutant phenotype	5634 // nucleus // inferred from sequence or structural similarity /// 5634 // nucleus // inferred from electronic annotation	8440 // inositol trisphosphate 3-kinase activity // inferred from electronic annotation /// 8976 // polyphosphate kinase activity // traceable author statement /// 16740 // transferase activity // inferred from electronic annotation /// 50517 // inositol hexakisphosphate kinase activity // non-traceable author statement /// 16301 // kinase activity // inferred from electronic annotation /// 50517…	---
223178_s_at	221294	NT5DC1	5'-nucleotidase domain containing 1	-1.66990531	0.000515645	---	---	---	---
223282_at	10194	TSHZ1	teashirt family zinc finger 1	-1.332667976	0.00028444	6355 // regulation of transcription, DNA-dependent // inferred from electronic annotation /// 7275 // development // inferred from electronic annotation /// 6350 // transcription // inferred from electronic annotation /// 45449 // regulation of transcription // inferred from electronic annotation	5634 // nucleus // inferred from electronic annotation	3700 // transcription factor activity // inferred from electronic annotation /// 8270 // zinc ion binding // inferred from electronic annotation /// 43565 // sequence-specific DNA binding // inferred from electronic annotation /// 46872 // metal ion binding // inferred from electronic annotation /// 3676 // nucleic acid binding // inferred from electronic annotation /// 3677 // DNA binding // inf…	---
224445_s_at	79038	ZFYVE21	zinc finger, FYVE domain containing 21 /// zinc finger, FYVE domain containing 21	-1.316073689	0.000990607	---	---	8270 // zinc ion binding // inferred from electronic annotation /// 46872 // metal ion binding // inferred from electronic annotation	---
224591_at	50809	HP1BP3	heterochromatin protein 1, binding protein 3	-1.315076563	0.000325179	6334 // nucleosome assembly // inferred from electronic annotation /// 6350 // transcription // inferred from electronic annotation /// 6355 // regulation of transcription, DNA-dependent // inferred from electronic annotation	786 // nucleosome // inferred from electronic annotation /// 5634 // nucleus // inferred from electronic annotation	3677 // DNA binding // inferred from electronic annotation	---
224650_at	114569	MAL2	mal, T-cell differentiation protein 2	-1.797522375	7.41E-05	---	16020 // membrane // inferred from electronic annotation /// 16021 // integral to membrane // inferred from electronic annotation	5515 // protein binding // inferred from physical interaction	---
224842_at	23049	SMG1	PI-3-kinase-related kinase SMG-1	-1.353126091	0.000491668	---	---	5488 // binding // inferred from electronic annotation /// 16301 // kinase activity // inferred from electronic annotation /// 16773 // phosphotransferase activity, alcohol group as acceptor // inferred from electronic annotation	---
225056_at	57568	SIPA1L2	signal-induced proliferation-associated 1 like 2	2.09573859	0.000334121	---	---	5096 // GTPase activator activity // inferred from electronic annotation /// 5515 // protein binding // inferred from electronic annotation	---
225133_at	---	---	---	-1.418005366	0.000498534	---	---	---	---
225164_s_at	440275	EIF2AK4	eukaryotic translation initiation factor 2 alpha kinase 4	-1.371517928	0.000519256	6418 // tRNA aminoacylation for protein translation // inferred from electronic annotation /// 6446 // regulation of translational initiation // inferred from sequence or structural similarity /// 6468 // protein amino acid phosphorylation // inferred from sequence or structural similarity /// 6468 // protein amino acid phosphorylation // inferred from electronic annotation	5622 // intracellular // non-traceable author statement /// 5830 // cytosolic ribosome (sensu Eukaryota) // inferred from sequence or structural similarity	166 // nucleotide binding // inferred from electronic annotation /// 4694 // eukaryotic translation initiation factor 2alpha kinase activity // inferred from sequence or structural similarity /// 4812 // aminoacyl-tRNA ligase activity // inferred from electronic annotation /// 5524 // ATP binding // inferred from electronic annotation /// 16740 // transferase activity // inferred from electronic …	---
225221_at	---	---	CDNA FLJ32068 fis, clone OCBBF1000114	-1.750551494	0.000469443	---	---	---	---
225262_at	2355	FOSL2	FOS-like antigen 2	1.739893349	2.31E-05	6357 // regulation of transcription from RNA polymerase II promoter // traceable author statement /// 8219 // cell death // traceable author statement /// 6355 // regulation of transcription, DNA-dependent // inferred from electronic annotation	5634 // nucleus // traceable author statement /// 5634 // nucleus // inferred from electronic annotation	3700 // transcription factor activity // traceable author statement /// 43565 // sequence-specific DNA binding // inferred from electronic annotation /// 46983 // protein dimerization activity // inferred from electronic annotation /// 3677 // DNA binding // inferred from electronic annotation	---
225278_at	5565	PRKAB2	protein kinase, AMP-activated, beta 2 non-catalytic subunit	-1.883137233	8.57E-05	6633 // fatty acid biosynthesis // inferred from electronic annotation /// 7165 // signal transduction // traceable author statement /// 8610 // lipid biosynthesis // inferred from electronic annotation	---	---	Fatty_Acid_Synthesis // GenMAPP
225334_at	119032	C10orf32	chromosome 10 open reading frame 32	-1.43819835	0.000940308	---	---	---	---
225351_at	404636	FAM45A	family with sequence similarity 45, member A	-1.317677116	0.000295325	---	---	---	---
225557_at	64651	AXUD1	AXIN1 up-regulated 1	2.003447701	7.65E-05	6915 // apoptosis // non-traceable author statement /// 6915 // apoptosis // inferred from electronic annotation	5634 // nucleus // inferred from electronic annotation	---	---
225663_at	91452	ACBD5	acyl-Coenzyme A binding domain containing 5	-1.540455537	0.000722584	6412 // protein biosynthesis // inferred from electronic annotation	5622 // intracellular // inferred from electronic annotation /// 5840 // ribosome // inferred from electronic annotation	62 // acyl-CoA binding // inferred from electronic annotation /// 3735 // structural constituent of ribosome // inferred from electronic annotation	---
225734_at	26263	FBXO22	F-box protein 22	-1.416600658	0.000126282	6512 // ubiquitin cycle // inferred from electronic annotation	---	---	---
225780_at	6248	RSC1A1	regulatory solute carrier protein, family 1, member 1	-1.453978599	0.000193934	6810 // transport // traceable author statement /// 51051 // negative regulation of transport // inferred from direct assay	---	8200 // ion channel inhibitor activity // traceable author statement	---
225890_at	92667	C20orf72	chromosome 20 open reading frame 72	-1.583236404	0.000391758	---	---	---	---
226148_at	29068	ZBTB44	zinc finger and BTB domain containing 44	-1.465931981	6.14E-05	---	5634 // nucleus // inferred from electronic annotation	3676 // nucleic acid binding // inferred from electronic annotation /// 5515 // protein binding // inferred from electronic annotation /// 8270 // zinc ion binding // inferred from electronic annotation /// 46872 // metal ion binding // inferred from electronic annotation	---
226213_at	2065	ERBB3	v-erb-b2 erythroblastic leukemia viral oncogene homolog 3 (avian)	-1.587738816	0.000159027	6468 // protein amino acid phosphorylation // traceable author statement /// 7165 // signal transduction // inferred from direct assay /// 7169 // transmembrane receptor protein tyrosine kinase signaling pathway // inferred from electronic annotation /// 6468 // protein amino acid phosphorylation // inferred from electronic annotation	5887 // integral to plasma membrane // traceable author statement /// 16020 // membrane // inferred from electronic annotation /// 16021 // integral to membrane // inferred from electronic annotation	166 // nucleotide binding // inferred from electronic annotation /// 4872 // receptor activity // inferred from electronic annotation /// 5006 // epidermal growth factor receptor activity // traceable author statement /// 5515 // protein binding // inferred from physical interaction /// 5524 // ATP binding // inferred from electronic annotation /// 16740 // transferase activity // inferred from e…	---
226339_at	142940	TRUB1	TruB pseudouridine (psi) synthase homolog 1 (E. coli)	-1.458607408	0.000386824	8033 // tRNA processing // inferred from electronic annotation /// 6396 // RNA processing // inferred from electronic annotation	---	4730 // pseudouridylate synthase activity // inferred from electronic annotation	---
226361_at	131616	TMEM42	transmembrane protein 42	-1.427231349	2.66E-05	---	16021 // integral to membrane // inferred from electronic annotation	---	---
226374_at	1525	CXADR	Coxsackie virus and adenovirus receptor	-1.575402429	0.000389976	7155 // cell adhesion // inferred from electronic annotation	5886 // plasma membrane // non-traceable author statement /// 5887 // integral to plasma membrane // traceable author statement /// 5923 // tight junction // inferred from electronic annotation /// 16020 // membrane // inferred from electronic annotation /// 16021 // integral to membrane // inferred from electronic annotation	4872 // receptor activity // traceable author statement /// 5515 // protein binding // inferred from electronic annotation /// 4872 // receptor activity // inferred from electronic annotation	---
226490_at	57224	NHSL1	NHS-like 1	-1.661895861	0.000387205	---	---	---	---
226721_at	286148	DPY19L4	Dpy-19-like 4 (C. elegans)	-1.457927511	0.000729056	---	---	---	---
226939_at	132864	CPEB2	cytoplasmic polyadenylation element binding protein 2	-1.507671251	3.42E-05	---	---	166 // nucleotide binding // inferred from electronic annotation /// 3676 // nucleic acid binding // inferred from electronic annotation	---
227255_at	149420	PDIK1L	PDLIM1 interacting kinase 1 like	-1.517210192	0.000931452	6468 // protein amino acid phosphorylation // inferred from electronic annotation	5634 // nucleus // inferred from electronic annotation	166 // nucleotide binding // inferred from electronic annotation /// 4674 // protein serine/threonine kinase activity // inferred from electronic annotation /// 5524 // ATP binding // inferred from electronic annotation /// 16740 // transferase activity // inferred from electronic annotation /// 4672 // protein kinase activity // inferred from electronic annotation /// 16301 // kinase activity //…	---
227446_s_at	55449	C14orf167	chromosome 14 open reading frame 167	-1.814869334	7.13E-05	---	---	---	---
227572_at	84749	USP30	Ubiquitin specific peptidase 30	-1.39189901	0.000331327	6511 // ubiquitin-dependent protein catabolism // inferred from electronic annotation /// 6512 // ubiquitin cycle // inferred from electronic annotation	---	4197 // cysteine-type endopeptidase activity // inferred from electronic annotation /// 4221 // ubiquitin thiolesterase activity // inferred from electronic annotation /// 8233 // peptidase activity // inferred from electronic annotation /// 8234 // cysteine-type peptidase activity // inferred from electronic annotation /// 16787 // hydrolase activity // inferred from electronic annotation	---
227692_at	2770	GNAI1	guanine nucleotide binding protein (G protein), alpha inhibiting activity polypeptide 1	-1.46907037	0.000614355	7165 // signal transduction // inferred from electronic annotation /// 7186 // G-protein coupled receptor protein signaling pathway // inferred from electronic annotation	---	166 // nucleotide binding // inferred from electronic annotation /// 4871 // signal transducer activity // inferred from electronic annotation /// 5515 // protein binding // inferred from physical interaction /// 5525 // GTP binding // inferred from electronic annotation /// 19001 // guanyl nucleotide binding // inferred from electronic annotation	---
227927_at	---	---	Clone HLS_IMAGE_594438 mRNA sequence	1.391123752	6.13E-05	---	---	---	---
227960_s_at	81889	FAHD1	fumarylacetoacetate hydrolase domain containing 1	-1.554975055	0.000493796	8152 // metabolism // inferred from electronic annotation	---	287 // magnesium ion binding // inferred from electronic annotation /// 5509 // calcium ion binding // inferred from electronic annotation /// 16787 // hydrolase activity // inferred from electronic annotation /// 3824 // catalytic activity // inferred from electronic annotation /// 46872 // metal ion binding // inferred from electronic annotation	---
228075_x_at	51106	TFB1M	transcription factor B1, mitochondrial	-1.320767677	0.000688021	154 // rRNA modification // inferred from electronic annotation /// 6364 // rRNA processing // inferred from electronic annotation	---	179 // rRNA (adenine-N6,N6-)-dimethyltransferase activity // inferred from electronic annotation /// 8649 // rRNA methyltransferase activity // inferred from electronic annotation /// 16433 // rRNA (adenine) methyltransferase activity // inferred from electronic annotation	---
228188_at	---	---	---	1.89892725	0.000919097	---	---	---	---
228189_at	9530	BAG4	BCL2-associated athanogene 4	-1.541667003	0.000689237	6457 // protein folding // traceable author statement /// 6915 // apoptosis // inferred from electronic annotation /// 6916 // anti-apoptosis // traceable author statement /// 6457 // protein folding // inferred from electronic annotation	---	5057 // receptor signaling protein activity // traceable author statement /// 51082 // unfolded protein binding // inferred from electronic annotation /// 5515 // protein binding // inferred from electronic annotation	---
228323_at	57082	CASC5	cancer susceptibility candidate 5	-1.764817876	0.000376118	1675 // acrosome formation // non-traceable author statement	1669 // acrosome // inferred from direct assay /// 5634 // nucleus // inferred from direct assay /// 5634 // nucleus // inferred from electronic annotation	---	---
228548_at	---	---	CDNA FLJ37418 fis, clone BRAWH2000488	-1.342524936	0.000873776	---	---	---	---
228647_at	4815	NINJ2	Ninjurin 2	-1.421629179	0.000702343	7155 // cell adhesion // inferred from electronic annotation /// 7158 // neuron adhesion // traceable author statement /// 7399 // nervous system development // traceable author statement /// 42246 // tissue regeneration // inferred from electronic annotation	5887 // integral to plasma membrane // traceable author statement /// 16020 // membrane // inferred from electronic annotation /// 16021 // integral to membrane // inferred from electronic annotation	5515 // protein binding // inferred from electronic annotation	---
228653_at	389432	RP5-875H10.1	SAM domain containing 1	-1.807514331	9.96E-05	---	---	---	---
229334_at	---	---	Transcribed locus	1.543250039	0.000642578	---	---	---	---
229432_at	162417	NAGS	N-acetylglutamate synthase	-1.66201275	2.86E-05	50 // urea cycle // inferred from electronic annotation /// 6526 // arginine biosynthesis // inferred from electronic annotation /// 8652 // amino acid biosynthesis // inferred from electronic annotation	5739 // mitochondrion // inferred from electronic annotation	3991 // acetylglutamate kinase activity // inferred from electronic annotation /// 4042 // amino-acid N-acetyltransferase activity // inferred from electronic annotation /// 8415 // acyltransferase activity // inferred from electronic annotation /// 16740 // transferase activity // inferred from electronic annotation	Urea cycle and metabolism of amino groups // KEGG
229647_at	---	---	---	-1.303628117	0.000758448	---	---	---	---
229872_s_at	440667 /// 440669 /// 642441	LOC642441 /// LOC730256 /// LOC730257	hypothetical LOC642441 /// hypothetical protein LOC730256 /// hypothetical protein LOC730257	-1.340088057	0.000390249	---	---	---	---
230069_at	94081	SFXN1	sideroflexin 1	-1.590675741	0.000590631	6812 // cation transport // inferred from electronic annotation /// 6826 // iron ion transport // inferred from electronic annotation /// 6810 // transport // inferred from electronic annotation /// 6811 // ion transport // inferred from electronic annotation	5739 // mitochondrion // inferred from electronic annotation /// 16020 // membrane // inferred from electronic annotation /// 16021 // integral to membrane // inferred from electronic annotation	5506 // iron ion binding // inferred from electronic annotation /// 8324 // cation transporter activity // inferred from electronic annotation	---
231034_s_at	---	---	Transcribed locus	-1.717285179	0.00098509	---	---	---	---
231398_at	10864	SLC22A7	solute carrier family 22 (organic anion transporter), member 7	-2.246203957	0.000797188	6810 // transport // inferred from electronic annotation /// 6811 // ion transport // inferred from electronic annotation /// 6814 // sodium ion transport // inferred from electronic annotation /// 15711 // organic anion transport // traceable author statement	16020 // membrane // inferred from electronic annotation /// 16021 // integral to membrane // inferred from electronic annotation /// 5624 // membrane fraction // traceable author statement /// 5887 // integral to plasma membrane // traceable author statement	166 // nucleotide binding // inferred from electronic annotation /// 5215 // transporter activity // inferred from electronic annotation /// 5524 // ATP binding // inferred from electronic annotation /// 15075 // ion transporter activity // inferred from electronic annotation /// 15293 // symporter activity // inferred from electronic annotation /// 31402 // sodium ion binding // inferred from el…	---
231840_x_at	90624	LYRM7	Lyrm7 homolog (mouse)	-1.357478862	6.61E-05	---	---	---	---
232428_at	80168	MOGAT2	monoacylglycerol O-acyltransferase 2	-1.854693853	0.000820312	---	5783 // endoplasmic reticulum // inferred from direct assay	8415 // acyltransferase activity // inferred from electronic annotation /// 16740 // transferase activity // inferred from electronic annotation	---
232451_at	---	---	MRNA; cDNA DKFZp564I0816 (from clone DKFZp564I0816)	1.623210334	0.000107614	---	---	---	---
232997_at	4774	NFIA	Nuclear factor I/A	-1.720621373	5.20E-05	6118 // electron transport // inferred from electronic annotation /// 6260 // DNA replication // inferred from electronic annotation /// 6350 // transcription // inferred from electronic annotation /// 6355 // regulation of transcription, DNA-dependent // inferred from electronic annotation /// 6355 // regulation of transcription, DNA-dependent // non-traceable author statement /// 19079 // viral…	5634 // nucleus // inferred from electronic annotation /// 5634 // nucleus // non-traceable author statement /// 5622 // intracellular // inferred from electronic annotation	3700 // transcription factor activity // inferred from electronic annotation /// 3700 // transcription factor activity // non-traceable author statement /// 20037 // heme binding // inferred from electronic annotation /// 3677 // DNA binding // inferred from electronic annotation	---
233587_s_at	57568	SIPA1L2	signal-induced proliferation-associated 1 like 2	1.634289233	7.56E-05	---	---	5096 // GTPase activator activity // inferred from electronic annotation /// 5515 // protein binding // inferred from electronic annotation	---
235241_at	153129	FLJ90709	hypothetical protein FLJ90709	-1.430438379	0.00058207	6865 // amino acid transport // inferred from electronic annotation	16020 // membrane // inferred from electronic annotation	5279 // amino acid-polyamine transporter activity // inferred from electronic annotation	---
235443_at	1160	CKMT2	Creatine kinase, mitochondrial 2 (sarcomeric)	-1.551688066	0.000194206	6091 // generation of precursor metabolites and energy // not recorded /// 6936 // muscle contraction // traceable author statement	5739 // mitochondrion // traceable author statement /// 5739 // mitochondrion // inferred from electronic annotation	4111 // creatine kinase activity // traceable author statement /// 4111 // creatine kinase activity // inferred from electronic annotation /// 16301 // kinase activity // inferred from electronic annotation /// 16740 // transferase activity // inferred from electronic annotation /// 16772 // transferase activity, transferring phosphorus-containing groups // inferred from electronic annotation	Urea cycle and metabolism of amino groups // KEGG /// Arginine and proline metabolism // KEGG
235587_at	202781	LOC202781	hypothetical protein LOC202781	-1.312878707	0.000926156	---	---	---	---
235924_at	---	---	CDNA FLJ42287 fis, clone TLIVE2005866	-1.596375011	0.000602721	---	---	---	---
236143_at	622	BDH1	3-hydroxybutyrate dehydrogenase, type 1	-2.202373977	0.000232047	8152 // metabolism // inferred from electronic annotation /// 8152 // metabolism // traceable author statement	5739 // mitochondrion // inferred from electronic annotation /// 5759 // mitochondrial matrix // non-traceable author statement	3858 // 3-hydroxybutyrate dehydrogenase activity // inferred from electronic annotation /// 3858 // 3-hydroxybutyrate dehydrogenase activity // traceable author statement /// 16491 // oxidoreductase activity // inferred from electronic annotation /// 3824 // catalytic activity // inferred from electronic annotation	Synthesis_and_Degradation_of_Keton_Bodies_KEGG // GenMAPP /// Synthesis and degradation of ketone bodies // KEGG /// Butanoate metabolism // KEGG
237218_at	56267	RP11-82K18.3	Kynurenine aminotransferase III	1.432917611	0.000560819	9058 // biosynthesis // inferred from electronic annotation	---	166 // nucleotide binding // inferred from electronic annotation /// 3676 // nucleic acid binding // inferred from electronic annotation /// 8483 // transaminase activity // inferred from electronic annotation /// 16769 // transferase activity, transferring nitrogenous groups // inferred from electronic annotation /// 16847 // 1-aminocyclopropane-1-carboxylate synthase activity // inferred from e…	---
237530_at	55532	SLC30A10	Solute carrier family 30, member 10	-1.798324808	0.000508284	6812 // cation transport // inferred from electronic annotation	16020 // membrane // inferred from electronic annotation	8324 // cation transporter activity // inferred from electronic annotation	---
237765_at	283600	C14orf68	chromosome 14 open reading frame 68	-1.725797668	0.000818448	6810 // transport // inferred from electronic annotation	16020 // membrane // inferred from electronic annotation /// 5743 // mitochondrial inner membrane // inferred from electronic annotation /// 16021 // integral to membrane // inferred from electronic annotation	5488 // binding // inferred from electronic annotation /// 5215 // transporter activity // inferred from electronic annotation	---
237830_at	7803	PTP4A1	Protein tyrosine phosphatase type IVA, member 1	2.090048543	0.00050083	6470 // protein amino acid dephosphorylation // inferred from electronic annotation /// 7049 // cell cycle // inferred from electronic annotation /// 7275 // development // inferred from electronic annotation	5783 // endoplasmic reticulum // inferred from electronic annotation /// 16020 // membrane // inferred from electronic annotation	4725 // protein tyrosine phosphatase activity // inferred from electronic annotation /// 16787 // hydrolase activity // inferred from electronic annotation /// 4721 // phosphoprotein phosphatase activity // inferred from electronic annotation	---
238077_at	200845	KCTD6	potassium channel tetramerisation domain containing 6	-1.687834273	0.000564712	6813 // potassium ion transport // inferred from electronic annotation	8076 // voltage-gated potassium channel complex // inferred from electronic annotation /// 16020 // membrane // inferred from electronic annotation	5216 // ion channel activity // inferred from electronic annotation /// 5249 // voltage-gated potassium channel activity // inferred from electronic annotation /// 5515 // protein binding // inferred from electronic annotation	---
238160_at	134526	ACOT12	acyl-CoA thioesterase 12	-1.732399965	0.000665772	6629 // lipid metabolism // inferred from electronic annotation /// 6637 // acyl-CoA metabolism // inferred from sequence or structural similarity /// 6631 // fatty acid metabolism // inferred from electronic annotation	5829 // cytosol // inferred from sequence or structural similarity	3986 // acetyl-CoA hydrolase activity // inferred from sequence or structural similarity /// 4759 // serine esterase activity // inferred from electronic annotation /// 5524 // ATP binding // inferred from sequence or structural similarity /// 16787 // hydrolase activity // inferred from electronic annotation /// 3824 // catalytic activity // inferred from electronic annotation /// 3986 // acetyl…	Pyruvate metabolism // KEGG
238422_at	151534	LOC151534	hypothetical protein BC009264	-1.549639697	0.000159978	---	---	---	---
239587_at	---	---	Transcribed locus	-1.489818318	4.81E-05	---	---	---	---
239798_at	5163	PDK1	Pyruvate dehydrogenase kinase, isozyme 1	1.613736147	0.000208848	6006 // glucose metabolism // traceable author statement /// 6468 // protein amino acid phosphorylation // inferred from electronic annotation /// 7264 // small GTPase mediated signal transduction // traceable author statement	5739 // mitochondrion // traceable author statement /// 5739 // mitochondrion // inferred from electronic annotation	4740 // [pyruvate dehydrogenase (lipoamide)] kinase activity // traceable author statement /// 5524 // ATP binding // inferred from electronic annotation /// 16740 // transferase activity // inferred from electronic annotation /// 4740 // [pyruvate dehydrogenase (lipoamide)] kinase activity // inferred from electronic annotation /// 16301 // kinase activity // inferred from electronic annotation …	Krebs-TCA_Cycle // GenMAPP
239999_at	388815	C21orf34	Chromosome 21 open reading frame 34	-1.464465544	0.000860468	---	---	---	---
242126_at	2131	EXT1	Exostoses (multiple) 1	1.612792631	0.000418248	1501 // skeletal development // traceable author statement /// 6024 // glycosaminoglycan biosynthesis // traceable author statement /// 7049 // cell cycle // inferred from electronic annotation /// 7165 // signal transduction // traceable author statement /// 15012 // heparan sulfate proteoglycan biosynthesis // inferred from sequence or structural similarity /// 45786 // negative regulation of p…	5789 // endoplasmic reticulum membrane // traceable author statement /// 5795 // Golgi stack // inferred from electronic annotation /// 16020 // membrane // inferred from electronic annotation /// 16021 // integral to membrane // traceable author statement /// 30176 // integral to endoplasmic reticulum membrane // inferred from sequence or structural similarity /// 5783 // endoplasmic reticulum /…	16757 // transferase activity, transferring glycosyl groups // inferred from electronic annotation /// 50508 // glucuronosyl-N-acetylglucosaminyl-proteoglycan 4-alpha-N-acetylglucosaminyltransferase activity // inferred from sequence or structural similarity /// 50509 // N-acetylglucosaminyl-proteoglycan 4-beta-glucuronosyltransferase activity // inferred from sequence or structural similarity //…	Heparan sulfate biosynthesis // KEGG /// Glycan structures - biosynthesis 1 // KEGG /// Heparan sulfate biosynthesis // KEGG /// Glycan structures - biosynthesis 1 // KEGG
242784_at	2114	ETS2	V-ets erythroblastosis virus E26 oncogene homolog 2 (avian)	1.540126199	0.000697722	1501 // skeletal development // traceable author statement /// 6355 // regulation of transcription, DNA-dependent // inferred from electronic annotation	5634 // nucleus // inferred from electronic annotation	3700 // transcription factor activity // non-traceable author statement /// 43565 // sequence-specific DNA binding // inferred from electronic annotation /// 3677 // DNA binding // inferred from electronic annotation /// 3700 // transcription factor activity // inferred from electronic annotation /// 3677 // DNA binding // traceable author statement	Smooth_muscle_contraction // GenMAPP
36711_at	23764	MAFF	v-maf musculoaponeurotic fibrosarcoma oncogene homolog F (avian)	2.930296817	0.000511521	6350 // transcription // inferred from electronic annotation /// 6355 // regulation of transcription, DNA-dependent // inferred from electronic annotation /// 6366 // transcription from RNA polymerase II promoter // traceable author statement /// 7567 // parturition // traceable author statement	5634 // nucleus // inferred from electronic annotation	43565 // sequence-specific DNA binding // inferred from electronic annotation /// 46983 // protein dimerization activity // inferred from electronic annotation /// 3677 // DNA binding // inferred from electronic annotation	Smooth_muscle_contraction // GenMAPP
40273_at	56848	SPHK2	sphingosine kinase 2	-1.521284651	0.000563687	6669 // sphinganine-1-phosphate biosynthesis // non-traceable author statement /// 6916 // anti-apoptosis // non-traceable author statement /// 7205 // protein kinase C activation // inferred from electronic annotation /// 8283 // cell proliferation // non-traceable author statement	5624 // membrane fraction // inferred from expression pattern /// 5829 // cytosol // inferred from expression pattern	166 // nucleotide binding // inferred from electronic annotation /// 4143 // diacylglycerol kinase activity // inferred from electronic annotation /// 5515 // protein binding // inferred from physical interaction /// 5524 // ATP binding // inferred from electronic annotation /// 8481 // sphinganine kinase activity // non-traceable author statement /// 16740 // transferase activity // inferred fro…	S1P_Signaling // GenMAPP /// S1P_Signaling // GenMAPP /// S1P_Signaling // GenMAPP
