# Supplementary material for: Effects of typical and atypical antipsychotic drugs on gene expression profiles in the liver of schizophrenia subjects
Source: BMC Psychiatry. 2009 Sep 16;9:57. doi: 10.1186/1471-244X-9-57 (PMC2749837; doi:10.1186/1471-244X-9-57)
Supplement: Additional file 4 — Individual AP drug effects. A list of significant genes (n = 151) in the comparisons between individual AP drugs including haloperidol, phenothiazines, olanzapine, and risperidone. (FDR p < 0.05). [file 1471-244X-9-57-S4.ZIP]

Archive with 1 entries (1 files):
- additional_file4.csv
