# Supplementary material for: Effects of typical and atypical antipsychotic drugs on gene expression profiles in the liver of schizophrenia subjects
Source: BMC Psychiatry. 2009 Sep 16;9:57. doi: 10.1186/1471-244X-9-57 (PMC2749837; doi:10.1186/1471-244X-9-57)
Supplement: Additional file 4 — Individual AP drug effects. A list of significant genes (n = 151) in the comparisons between individual AP drugs including haloperidol, phenothiazines, olanzapine, and risperidone. (FDR p < 0.05). [file 1471-244X-9-57-S4.ZIP › additional_file4.csv]

Probe set	Gene symbol	Description	Geometric Mean of Ctrl	Geometric Mean of Haloperidol	Geometric Mean of Olanzapine	Geometric Mean of Phenothiazines	Geometric Mean of Risperidone	ANOVA p-value	FDR p-value
221477_s_at	MGC5618	hypothetical protein MGC5618	563.7708333	1339.753034	1168.790661	2664.513292	1223.510171	0.00000001	0.00000001
231559_at	NNMT	Nicotinamide N-methyltransferase	48.5734991	118.9990921	100.8655441	264.044595	73.1052623	0.0000002	0.0000367
217738_at	NAMPT	nicotinamide phosphoribosyltransferase	501.9144791	834.7458477	1025.302509	2693.300191	967.3899752	0.0000002	0.0000367
240509_s_at	GREM2	gremlin 2, cysteine knot superfamily, homolog (Xenopus laevis)	52.0641211	79.2738534	79.462949	168.1079089	55.4101494	0.0000003	0.0000412
228325_at	KIAA0146	KIAA0146	82.6384515	159.3759012	153.6318972	352.9085908	125.3393094	0.0000008	0.000044
213006_at	CEBPD	CCAAT/enhancer binding protein (C/EBP), delta	58.5309516	87.5473825	87.2357729	147.3843727	78.3026101	0.0000012	0.000044
225539_at	ZNF295	zinc finger protein 295	169.7119881	269.5469539	288.3369583	479.4240921	247.7219219	0.0000009	0.000044
203973_s_at	CEBPD	CCAAT/enhancer binding protein (C/EBP), delta	1252.157129	1977.833161	2521.103643	5299.228762	1788.777184	0.0000012	0.000044
217739_s_at	NAMPT	nicotinamide phosphoribosyltransferase	529.4644397	1162.542075	1266.794033	3520.981773	1071.598608	0.0000004	0.000044
204087_s_at	SLC5A6	solute carrier family 5 (sodium-dependent vitamin transporter), member 6	164.8174594	361.4756426	297.7170371	692.2865012	268.6599111	0.0000007	0.000044
202237_at	NNMT	nicotinamide N-methyltransferase	1406.726259	3894.839716	3952.491094	13557.34756	4418.011917	0.0000005	0.000044
223239_at	C14orf129	chromosome 14 open reading frame 129	227.8958398	424.8400732	341.5261412	737.9641545	291.451631	0.0000009	0.000044
201042_at	TGM2	transglutaminase 2 (C polypeptide, protein-glutamine-gamma-glutamyltransferase)	530.3007238	1086.492393	932.5449834	2118.54014	888.413514	0.000001	0.000044
201310_s_at	C5orf13	chromosome 5 open reading frame 13	439.0742609	315.3548877	265.1678718	166.8737778	322.3939146	0.0000012	0.000044
203744_at	HMGB3	high-mobility group box 3	229.254407	289.6567996	344.5226563	553.5088295	246.4135781	0.0000009	0.000044
225024_at	C20orf77	chromosome 20 open reading frame 77	302.8896039	444.6283488	447.3370214	973.9915521	449.5315777	0.0000014	0.0000481
233952_s_at	ZNF295	zinc finger protein 295	177.2263449	304.4414153	285.9044958	623.7798051	253.4139584	0.0000023	0.0000703
208607_s_at	SAA1 /// SAA2	serum amyloid A1 /// serum amyloid A2	232.0035881	721.4895761	512.5691596	6725.97941	719.1895854	0.0000022	0.0000703
205771_s_at	AKAP7	A kinase (PRKA) anchor protein 7	234.7470014	330.2322542	364.0852542	485.3744378	340.8522466	0.0000025	0.0000724
219563_at	C14orf139	chromosome 14 open reading frame 139	183.6891688	170.0490519	129.4256823	101.5575264	153.2427314	0.0000029	0.0000798
204140_at	TPST1	tyrosylprotein sulfotransferase 1	218.4039724	259.3264261	240.5505455	482.1126669	258.8276133	0.0000033	0.0000864
212856_at	GRAMD4	GRAM domain containing 4	186.8312205	323.1378772	265.7310005	584.3815143	223.502624	0.000004	0.0001
217803_at	GOLPH3	golgi phosphoprotein 3 (coat-protein)	882.5694464	1112.232488	1297.508744	2046.068809	1212.440404	0.0000047	0.0001034
202211_at	ARFGAP3	ADP-ribosylation factor GTPase activating protein 3	300.8185014	373.4958405	440.5089361	692.5061587	402.6650832	0.0000045	0.0001034
202687_s_at	TNFSF10	tumor necrosis factor (ligand) superfamily, member 10	663.2303364	413.5269135	403.0865181	192.7377646	473.175281	0.0000057	0.000112
209515_s_at	RAB27A	RAB27A, member RAS oncogene family	423.6127051	491.3482443	490.8223644	787.9989016	552.0660346	0.0000057	0.000112
204435_at	NUPL1	nucleoporin like 1	147.5630324	170.5860185	194.1334074	293.5413474	154.7080549	0.0000055	0.000112
224776_at	AGPAT6	1-acylglycerol-3-phosphate O-acyltransferase 6 (lysophosphatidic acid acyltransferase, zeta)	201.1136187	382.7079217	255.9810551	327.0520998	317.5294772	0.0000076	0.000135
202238_s_at	NNMT	nicotinamide N-methyltransferase	449.3209463	1035.210847	1029.562755	4599.889825	1164.069562	0.0000081	0.000135
214456_x_at	SAA1 /// SAA2	serum amyloid A1 /// serum amyloid A2	442.2011608	1442.867608	1156.785433	11200.7856	1473.393719	0.0000078	0.000135
228647_at	LOC100049716	hypothetical protein LOC100049716	183.3633116	121.6013228	145.5231218	100.872534	146.0687924	0.0000086	0.0001382
228648_at	LRG1	leucine-rich alpha-2-glycoprotein 1	807.7341087	1921.766056	1596.851699	3915.086426	2050.545512	0.0000092	0.0001382
202023_at	EFNA1	ephrin-A1	574.7612923	1041.203311	1547.107677	2025.237564	1032.19872	0.0000093	0.0001382
203574_at	NFIL3	nuclear factor, interleukin 3 regulated	351.1491333	543.9832217	666.3563557	1590.117058	432.2427959	0.0000105	0.000152
214329_x_at	TNFSF10	tumor necrosis factor (ligand) superfamily, member 10	392.1293548	218.1576638	267.5855713	119.5923778	234.8178318	0.0000109	0.0001537
216841_s_at	SOD2	superoxide dismutase 2, mitochondrial	109.5671532	211.0237557	219.7908157	411.9881367	149.613155	0.0000116	0.0001595
224654_at	DDX21	DEAD (Asp-Glu-Ala-Asp) box polypeptide 21	432.4136649	620.9513904	582.4792014	928.0637818	544.4578835	0.0000155	0.0002047
207257_at	EPO	erythropoietin	46.5476807	67.9225399	100.6306192	220.4554969	56.8787204	0.0000159	0.0002047
205753_at	CRP	C-reactive protein, pentraxin-related	284.6357082	890.5727143	523.1663643	5999.466457	662.3658006	0.000016	0.0002047
210827_s_at	ELF3	E74-like factor 3 (ets domain transcription factor, epithelial-specific )	196.7025621	317.8267406	373.9789535	596.049538	305.2729373	0.0000186	0.0002273
221249_s_at	FAM117A	family with sequence similarity 117, member A	378.9294183	286.0173366	279.1430546	193.9456494	285.7197105	0.0000224	0.0002678
209396_s_at	CHI3L1	chitinase 3-like 1 (cartilage glycoprotein-39)	93.1337555	192.0540786	169.8369579	656.0988626	101.3600973	0.000023	0.0002691
203140_at	BCL6	B-cell CLL/lymphoma 6 (zinc finger protein 51)	435.8031619	705.0517595	652.3067961	1272.096862	607.9965676	0.000024	0.000275
226782_at	SLC25A30	solute carrier family 25, member 30	191.5210619	267.9019739	272.6744089	355.8022727	295.9850862	0.000025	0.0002806
37020_at	CRP	C-reactive protein, pentraxin-related	459.6919117	1368.262968	1037.432826	9012.777809	1059.25784	0.0000284	0.0003063
203640_at	MBNL2	muscleblind-like 2 (Drosophila)	619.3834762	842.7466318	933.1545678	1656.06054	799.565395	0.0000284	0.0003063
228485_s_at	SLC44A1	solute carrier family 44, member 1	123.7334217	179.7642877	162.0442176	220.2735867	172.950572	0.0000315	0.0003332
227697_at	SOCS3	suppressor of cytokine signaling 3	65.5074815	140.4568719	177.8820458	372.7486564	110.3994295	0.0000361	0.0003677
201883_s_at	B4GALT1	UDP-Gal:betaGlcNAc beta 1,4- galactosyltransferase, polypeptide 1	356.8492974	579.3632993	450.6427919	639.8091955	532.4752729	0.0000426	0.0004111
217911_s_at	BAG3	BCL2-associated athanogene 3	182.7469176	269.2195681	268.6544711	395.3744058	250.0908558	0.000042	0.0004111
225289_at	STAT3	signal transducer and activator of transcription 3 (acute-phase response factor)	419.4534177	451.7489618	504.334303	815.7003294	572.053034	0.0000421	0.0004111
212657_s_at	IL1RN	interleukin 1 receptor antagonist	260.4355813	413.398046	393.4536104	1070.119912	298.6610981	0.0000447	0.0004239
222982_x_at	SLC38A2	solute carrier family 38, member 2	1879.220499	3120.478311	3031.047675	4986.796853	2335.11832	0.0000497	0.0004629
214461_at	LBP	lipopolysaccharide binding protein	711.2563906	1552.908341	1754.366482	4962.709775	1777.385966	0.0000629	0.000566
201995_at	EXT1	exostoses (multiple) 1	339.5722986	437.7638026	487.3894433	757.6303391	446.7944382	0.0000638	0.000566
201566_x_at	ID2	inhibitor of DNA binding 2, dominant negative helix-loop-helix protein	471.8645999	499.0593311	567.9062228	1107.471333	484.1973682	0.0000653	0.0005701
217788_s_at	GALNT2	UDP-N-acetyl-alpha-D-galactosamine:polypeptide N-acetylgalactosaminyltransferase 2 (GalNAc-T2)	356.4182323	618.5206498	400.7859474	980.2423259	513.7012847	0.0000672	0.0005775
208691_at	TFRC	transferrin receptor (p90, CD71)	637.0723297	1020.612009	1838.41889	1793.29828	1425.589585	0.0000717	0.0006067
201739_at	SGK1	serum/glucocorticoid regulated kinase 1	412.7557891	683.4572313	695.8533494	2276.701995	533.180679	0.0000763	0.0006358
201061_s_at	STOM	stomatin	1789.145116	2519.856721	2559.178956	3584.793372	2480.790755	0.0000775	0.0006362
223467_at	RASD1	RAS, dexamethasone-induced 1	151.1699302	343.9339496	389.8597585	1002.415605	228.8571971	0.0000875	0.0006975
203911_at	RAP1GAP	RAP1 GTPase activating protein	172.8474354	273.3257152	211.5124406	347.3502624	288.6418085	0.0000949	0.0007351
209395_at	CHI3L1	chitinase 3-like 1 (cartilage glycoprotein-39)	98.4623538	155.5950376	153.5985211	561.5246915	111.1852495	0.0000936	0.0007351
208152_s_at	DDX21	DEAD (Asp-Glu-Ala-Asp) box polypeptide 21	306.5843722	407.3877044	350.9146119	628.7100691	403.1256985	0.0000979	0.0007478
213836_s_at	WIPI1	WD repeat domain, phosphoinositide interacting 1	78.6550053	119.4187138	91.2698497	133.664121	104.761719	0.0000995	0.0007497
205610_at	MYOM1	myomesin 1, 185kDa	42.2486497	61.0320676	84.6189658	112.1368842	65.8356926	0.0001108	0.0008018
1570552_at	C18orf50	chromosome 18 open reading frame 50	170.7206721	192.9259742	188.8580122	290.9356514	139.0566761	0.0001146	0.0008186
227569_at	LNX2	ligand of numb-protein X 2	174.4321896	224.449917	249.209901	338.0262602	241.9827737	0.0001216	0.0008574
225404_at	C1orf212	chromosome 1 open reading frame 212	493.2932996	654.1328037	602.7649779	817.1849497	655.8772693	0.0001291	0.0008951
202245_at	LSS	lanosterol synthase (2,3-oxidosqualene-lanosterol cyclase)	889.2849668	673.6986211	653.4292694	368.1538237	1058.961868	0.0001302	0.0008951
202886_s_at	PPP2R1B	protein phosphatase 2 (formerly 2A), regulatory subunit A, beta isoform	226.0508825	275.704094	307.5913311	482.6197367	358.2053508	0.0001321	0.000897
227099_s_at	LOC387763	hypothetical LOC387763	392.5491672	661.5301648	758.6853818	1888.310286	508.3186514	0.0001356	0.0009095
210001_s_at	SOCS1	suppressor of cytokine signaling 1	67.9675174	167.9132249	109.9837696	171.7673659	106.3262933	0.0001471	0.0009748
225706_at	GLCCI1	glucocorticoid induced transcript 1	226.9128265	155.4009418	156.4760496	143.5534245	201.4062128	0.0001522	0.0009965
209875_s_at	SPP1	secreted phosphoprotein 1 (osteopontin, bone sialoprotein I, early T-lymphocyte activation 1)	222.7884654	600.83657	356.9207854	612.075873	295.8895134	0.0001544	0.0009991
219622_at	RAB20	RAB20, member RAS oncogene family	341.7556839	377.9378506	437.5865623	648.0221433	414.1028358	0.0001639	0.0010361
202557_at	STCH	stress 70 protein chaperone, microsome-associated, 60kDa	147.0085804	206.4955513	218.5164892	304.9298053	206.3465087	0.0001686	0.0010419
215696_s_at	SEC16A	SEC16 homolog A (S. cerevisiae)	375.8091547	484.2959854	422.6576639	622.5702764	596.5057469	0.0001677	0.0010419
205673_s_at	ASB9	ankyrin repeat and SOCS box-containing 9	171.1892674	116.4128764	145.4405084	95.6807902	132.0117271	0.0001747	0.0010444
226121_at	DHRS13	dehydrogenase/reductase (SDR family) member 13	80.6915999	150.355501	115.0718583	245.0533526	105.3484291	0.0001738	0.0010444
202688_at	TNFSF10	tumor necrosis factor (ligand) superfamily, member 10	1116.177329	668.6522259	707.7848301	336.4479464	769.6219134	0.0001821	0.0010684
223991_s_at	GALNT2 /// LOC100132910	UDP-N-acetyl-alpha-D-galactosamine:polypeptide N-acetylgalactosaminyltransferase 2 (GalNAc-T2) /// PRO1477	130.2859613	203.3866503	171.8744154	316.793088	177.3006665	0.0001908	0.0011046
213664_at	SLC1A1	solute carrier family 1 (neuronal/epithelial high affinity glutamate transporter, system Xag), member 1	352.3392507	471.0443184	582.8332658	1010.305214	585.8665232	0.0001945	0.0011143
207574_s_at	GADD45B	growth arrest and DNA-damage-inducible, beta	511.9206146	728.6271876	1213.179801	1602.843768	658.5217244	0.0002047	0.0011607
207836_s_at	RBPMS	RNA binding protein with multiple splicing	154.4231843	202.4126503	206.9317858	295.1585871	174.4327414	0.0002099	0.001178
221892_at	H6PD	hexose-6-phosphate dehydrogenase (glucose 1-dehydrogenase)	183.2528924	256.6282668	198.1116383	389.8614571	244.6188525	0.0002138	0.0011878
203547_at	CD4	CD4 molecule	345.6520332	170.44367	180.8413199	119.9041248	268.0036071	0.0002187	0.0011909
205543_at	HSPA4L	heat shock 70kDa protein 4-like	71.8721317	89.1286321	83.7435821	161.066806	66.4855925	0.0002272	0.0012251
220794_at	GREM2	gremlin 2, cysteine knot superfamily, homolog (Xenopus laevis)	129.888343	216.9237548	174.6054033	366.0779998	126.8770675	0.0002307	0.0012319
214370_at	S100A8	S100 calcium binding protein A8	61.7075424	131.7976857	149.710096	294.635764	73.9490232	0.0002348	0.0012409
205990_s_at	WNT5A	wingless-type MMTV integration site family, member 5A	133.8206298	90.8684277	123.2564745	64.0667995	94.4320804	0.0002369	0.0012409
229623_at	FLJ12993	Hypothetical LOC441027	170.137211	109.3818652	124.6307719	93.8324756	142.7998399	0.0002437	0.0012645
219195_at	PPARGC1A	peroxisome proliferator-activated receptor gamma, coactivator 1 alpha	100.2553339	157.6817174	192.3292789	282.6178267	139.2641782	0.0002516	0.0012695
201185_at	HTRA1	HtrA serine peptidase 1	509.8593368	692.0225899	643.1156213	897.3899481	582.4765796	0.0002514	0.0012695
208724_s_at	RAB1A	RAB1A, member RAS oncogene family	2052.130312	2838.149378	2900.661494	3827.581095	2622.667588	0.0002492	0.0012695
207840_at	CD160	CD160 molecule	193.7064085	115.1343268	90.7321831	110.3495968	156.1470572	0.0002566	0.001283
200790_at	ODC1	ornithine decarboxylase 1	291.3682443	554.5553879	367.8983746	761.58392	461.904526	0.000267	0.0013083
209206_at	SEC22B	SEC22 vesicle trafficking protein homolog B (S. cerevisiae)	247.900713	354.9051081	336.4019135	336.6571086	331.8309795	0.0002688	0.0013083
218781_at	SMC6	structural maintenance of chromosomes 6	282.861913	192.0340067	206.3037515	181.3856426	229.6969097	0.0002799	0.0013301
221215_s_at	RIPK4	receptor-interacting serine-threonine kinase 4	202.1056279	350.143467	341.8280045	437.7361839	326.2946168	0.0002902	0.0013301
223042_s_at	FUNDC2	FUN14 domain containing 2	423.7876241	596.4329789	573.6643016	791.245938	475.7176411	0.0002887	0.0013301
222532_at	SRPRB	signal recognition particle receptor, B subunit	159.0389292	183.267757	232.7135441	285.0137981	201.4550733	0.0002858	0.0013301
209425_at	AMACR /// C1QTNF3	alpha-methylacyl-CoA racemase /// C1q and tumor necrosis factor related protein 3	315.6480555	199.529949	285.6848239	110.7080191	265.8104226	0.0002819	0.0013301
228286_at	GEN1	Gen homolog 1, endonuclease (Drosophila)	94.0727197	83.0208174	70.3397315	55.9940745	72.7505748	0.0002857	0.0013301
203126_at	IMPA2	inositol(myo)-1(or 4)-monophosphatase 2	97.2970367	152.7689389	142.7346975	190.7836729	187.7098794	0.0002975	0.0013523
217787_s_at	GALNT2	UDP-N-acetyl-alpha-D-galactosamine:polypeptide N-acetylgalactosaminyltransferase 2 (GalNAc-T2)	117.235076	161.5047806	158.1176311	300.2498528	177.2628025	0.0003029	0.0013655
202627_s_at	SERPINE1	serpin peptidase inhibitor, clade E (nexin, plasminogen activator inhibitor type 1), member 1	140.9640482	183.7996682	338.3543509	686.4350239	125.4348971	0.0003079	0.0013683
223165_s_at	IHPK2	inositol hexaphosphate kinase 2	333.0728065	250.627274	265.4047088	186.4224287	301.6386433	0.0003387	0.0014441
36711_at	MAFF	v-maf musculoaponeurotic fibrosarcoma oncogene homolog F (avian)	74.0599677	135.7302859	172.349751	327.2136001	85.983854	0.0003372	0.0014441
239435_x_at	SHROOM1	shroom family member 1	316.5600634	494.0596878	502.6501856	700.9685483	568.167508	0.0003385	0.0014441
203021_at	SLPI	secretory leukocyte peptidase inhibitor	324.5176515	450.1034034	513.7024161	884.9482092	412.5138642	0.0003375	0.0014441
221009_s_at	ANGPTL4	angiopoietin-like 4	146.5725928	280.7511227	402.8813515	521.6009974	258.9460292	0.0003598	0.0014879
211652_s_at	LBP	lipopolysaccharide binding protein	457.1964746	862.5897327	825.1391111	2019.783021	853.3581337	0.0003593	0.0014879
204513_s_at	ELMO1	engulfment and cell motility 1	213.8024335	148.5352616	181.8558726	125.3127707	168.6574038	0.0003559	0.0014879
208623_s_at	EZR	ezrin	331.8077709	438.7113818	445.7931752	747.2152636	296.4692927	0.0003529	0.0014879
205730_s_at	ABLIM3	actin binding LIM protein family, member 3	214.8284771	296.6881993	278.2262556	410.8307916	323.8137834	0.0003668	0.0015055
209121_x_at	NR2F2	nuclear receptor subfamily 2, group F, member 2	716.7348609	563.2332572	517.0708783	350.9505951	634.4257333	0.0003817	0.0015508
219397_at	COQ10B	coenzyme Q10 homolog B (S. cerevisiae)	349.2798605	444.8529897	456.7240875	618.94289	403.5503728	0.0003863	0.0015508
211458_s_at	GABARAPL1 /// GABARAPL3	GABA(A) receptor-associated protein like 1 /// GABA(A) receptors associated protein like 3 (pseudogene)	938.2357563	1376.591771	1298.8341	1949.011273	1123.947312	0.0003852	0.0015508
209760_at	KIAA0922	KIAA0922	282.1823633	176.6915019	206.083835	162.4385225	226.4879958	0.0003936	0.0015687
224840_at	FKBP5	FK506 binding protein 5	574.4131788	1023.84064	784.7950311	1577.050104	1095.571769	0.0004029	0.0015942
202441_at	ERLIN1	ER lipid raft associated 1	758.0332908	991.9527032	992.4491788	1400.578857	1147.893956	0.0004117	0.0016174
215223_s_at	SOD2	superoxide dismutase 2, mitochondrial	146.8510991	285.7118505	346.4100232	601.8599786	196.6053465	0.0004217	0.0016449
201941_at	CPD	carboxypeptidase D	345.7897721	442.1787867	499.3949937	654.5797997	474.4120089	0.0004467	0.0017302
225344_at	NCOA7	nuclear receptor coactivator 7	492.8889378	672.4059043	750.2094964	1113.191453	605.1953912	0.000482	0.0018243
201350_at	FLOT2	flotillin 2	361.2931713	555.1622899	437.6829625	609.9228228	503.0587056	0.0004894	0.0018243
226099_at	ELL2	elongation factor, RNA polymerase II, 2	531.0425795	724.5759943	786.6323803	1260.119516	691.6309792	0.0004909	0.0018243
201207_at	TNFAIP1	tumor necrosis factor, alpha-induced protein 1 (endothelial)	402.8067876	477.2909918	441.955834	623.9755605	482.2387854	0.0004847	0.0018243
222605_at	RCOR3	REST corepressor 3	312.581221	270.0006758	269.9049939	206.8528655	284.4844793	0.0005067	0.0018579
227157_at	CCDC111	coiled-coil domain containing 111	146.5752516	120.3745987	132.8221478	92.9333483	125.6867116	0.0005227	0.001879
225557_at	AXUD1	AXIN1 up-regulated 1	207.0265536	352.5336864	288.4393207	440.4835347	211.5031264	0.0005323	0.0019011
213424_at	KIAA0895	KIAA0895 protein	66.9241428	81.7338133	78.9940411	116.5985339	85.2348102	0.0005712	0.0020268
228005_at	ZXDB	zinc finger, X-linked, duplicated B	121.7587741	147.5368495	173.6095513	231.3186395	171.1007042	0.0005833	0.0020565
226344_at	ZMAT1	zinc finger, matrin type 1	117.385726	81.3524413	85.3171176	77.1956289	106.1088486	0.0005964	0.0020663
208991_at	STAT3	signal transducer and activator of transcription 3 (acute-phase response factor)	905.2238013	1170.966162	1196.738535	2048.824068	1503.77676	0.0006011	0.0020663
214586_at	GPR37	G protein-coupled receptor 37 (endothelin receptor type B-like)	50.5884011	69.2689402	85.357413	77.2374544	66.1440716	0.0005993	0.0020663
218559_s_at	MAFB	v-maf musculoaponeurotic fibrosarcoma oncogene homolog B (avian)	627.9289326	401.938336	426.8485642	242.4022373	527.2974541	0.00061	0.0020839
200757_s_at	CALU	calumenin	386.1573471	547.9535616	462.7117488	544.8736923	498.4749979	0.0006535	0.0022051
230424_at	C5orf13	chromosome 5 open reading frame 13	178.3043505	131.0543981	103.4017181	89.0767042	141.7806531	0.0006495	0.0022051
232230_at	C10orf75	Chromosome 10 open reading frame 75	83.5813981	57.1633073	59.5043705	46.5592808	79.640499	0.0006705	0.002235
212659_s_at	IL1RN	interleukin 1 receptor antagonist	127.0270028	191.9829195	151.1257089	282.4165601	149.0522506	0.0007053	0.0023368
227420_at	TNFAIP8L1	tumor necrosis factor, alpha-induced protein 8-like 1	442.0995427	354.8388513	325.8387259	223.7758206	413.8064845	0.0007135	0.0023499
215573_at	CAT	Catalase	106.6778986	65.2028035	55.7754743	54.794969	94.0855487	0.0007246	0.0023582
203649_s_at	PLA2G2A	phospholipase A2, group IIA (platelets, synovial fluid)	187.3187924	537.5383447	273.2595876	1739.049145	364.9909158	0.0007241	0.0023582
213425_at	WNT5A	wingless-type MMTV integration site family, member 5A	93.6244487	75.8411155	82.0752244	49.2004399	75.8530611	0.0007659	0.0024779
40273_at	SPHK2	sphingosine kinase 2	215.2539344	163.9950185	189.7502998	127.1070071	223.4155388	0.0008593	0.0027319
205302_at	IGFBP1	insulin-like growth factor binding protein 1	526.5967181	1005.278969	1944.722726	3984.8826	922.9393462	0.0008569	0.0027319
205695_at	SDS	serine dehydratase	492.0741336	1140.457601	926.9839115	2970.269059	840.6259078	0.0009545	0.0030171
217861_s_at	PREB	prolactin regulatory element binding	255.7043897	345.8143161	327.0919563	412.4384232	340.9631313	0.000966	0.0030187
228323_at	CASC5	cancer susceptibility candidate 5	118.6499834	82.3812609	128.6675713	63.5410484	131.0631732	0.0009659	0.0030187
213349_at	TMCC1	transmembrane and coiled-coil domain family 1	243.0970427	276.6087375	374.0977698	560.1382232	253.8844443	0.0009967	0.0030971
